# Supplementary material for: Multiplexed long-read plasmid validation and analysis using OnRamp
Source: Genome Res. 2023 May;33(5):741–9. doi: 10.1101/gr.277369.122 (PMC10317119; doi:10.1101/gr.277369.122)
Supplement: Supplemental Material [file supp_gr.277369.122_SUPPLEMENT_OnRamp_1.0.0.zip]

Archive with 2 entries (2 files):
- On-Ramp_pipeline.1.0.0.zip
- On-Ramp_web.1.1.0.zip
