# Supplementary material for: Multiplexed long-read plasmid validation and analysis using OnRamp
Source: Genome Res. 2023 May;33(5):741–9. doi: 10.1101/gr.277369.122 (PMC10317119; doi:10.1101/gr.277369.122)
Supplement: Supplemental Material [file supp_gr.277369.122_SUPPLEMENTAL_plasmids_ref_9.fasta.zip › SUPPLEMENTAL_plasmids_ref_9.fasta]

>mp327_2
tctagagaattcgtcataggtcttgtattcagtctcgcactttagacatggtcttctgct
gcccgtggtcctctattcgtcggatgttctgtcgattcttcctgtctatctggactggat
ctgatatcatcgtcgacattgattattgactagttattaatagtaatcaattacggggtc
attagttcatagcccatatatggagttccgcgttacataacttacggtaaatggcccgcc
tggctgaccgcccaacgacccccgcccattgacgtcaataatgacgtatgttcccatagt
aacgccaatagggactttccattgacgtcaatgggtggagtatttacggtaaactgccca
cttggcagtacatcaagtgtatcatatgccaagtacgccccctattgacgtcaatgacgg
taaatggcccgcctggcattatgcccagtacatgaccttatgggactttcctacttggca
gtacatctacgtattagtcatcgctattaccatggtcgaggtgagccccacgttctgctt
cactctccccatctcccccccctccccacccccaattttgtatttatttattttttaatt
attttgtgcagcgatgggggcggggggggggggggcgcgcgccaggcggggcggggcggg
gcgaggggcggggcggggcgaggcggagaggtgcggcggcagccaatcagagcggcgcgc
tccgaaagtttccttttatggcgaggcggcggcggcggcggccctataaaaagcgaagcg
cgcggcgggcgggagtcgctgcgttgggacctaggttgtggaattgtgagcgctcacaat
tccacagtcgaccGTGCctaggttgtggaattgtgagcgctcacaattccacagtcgacc
TCCGttagcctttagtgaaccgtcagaattaattcagatcgatctaCCAGctaggttgtg
gaattgtgagcgctcacaattccacagtcgaccGTGCctaggttgtggaattgtgagcgc
tcacaattccacagtcgaccCAGCCCAGCCACCATGgtgtctaagggcgaagagctgatt
aaggagaacatgcacatgaagctgtacatggagggcaccgtggacaaccatcacttcaag
tgcacatccgagggcgaaggcaagccctacgagggcacccagaccatgagaatcaaggtg
gtcgagggcggccctctccccttcgccttcgacatcctggctactagcttcctctacggc
agcaagaccttcatcaaccacacccagggcatccccgacttcttcaagcagtccttccct
gagggcttcacatgggagagagtcaccacatacgaagacgggggcgtgctgaccgctacc
caggacaccagcctccaggacggctgcctcatctacaacgtcaagatcagaggggtgaac
ttcacatccaacggccctgtgatgcagaagaaaacactcggctgggaggccttcaccgaa
acgctgtaccccgctgacggcggcctggaaggcagaaacgacatggccctgaagctcgtg
ggcgggagccatctgatcgcaaacgccaagaccacatatagatccaagaaacccgctaag
aacctcaagatgcctggcgtctactatgtggactacagactggaaagaatcaaggaggcc
aacaacgaaacctacgtcgagcagcacgaggtggcagtggccagatactgcgacctccct
agcaaactggggcacaagcttaattaaTGGTCAGGCCCAacttgtttattgcagcttata
atggttacaaataaagcaatagcatcacaaatttcacaaataaagcatttttttcactgc
attctagttgtggtttgtccaaactcatcaatgtatcttatcatgtctgtTggtaAATCC
gaggctaactgaaacacggaaggagacaatacaggaaggaacggtagacataatccacca
tcaacatgcaagtccagtcaacaactttccctcagacgttagtggtaatcgaacctcaac
acctagcccagaacaagccgtctatgatgaggatgttggtggagagcatgtggaggaagt
ggatagggaaggttgtagagtagatccggttgaagtgatgaggataggaggaggactgca
catattgatcctcgtcacaaccacaccagcacacctcaaatcccacaccactcccacaat
taccattcactcaacaaactcacacatcccacgataacgaattcaagcttgatatcattc
aggacgagcctcagactccagcgtaactggactgcaatcaactcactggctcaccttcac
gggtgggcctttcttcggtagaaaatcaaaggatcttcttgagatcctttttttctgcgc
gtaatctgctgcttgcaaacaaaaaaaccaccgctaccagcggtggtttgtttgccggat
caagagctaccaactctttttccgaggtaactggcttcagcagagcgcagataccaaata
ctgttcttctagtgtagccgtagttaggccaccacttcaagaactctgtagcaccgccta
catacctcgctctgctaatcctgttaccagtggctgctgccagtggcgataagtcgtgtc
ttaccgggttggactcaagacgatagttaccggataaggcgcagcggtcgggctgaacgg
ggggttcgtgcacacagcccagcttggagcgaacgacctacaccgaactgagatacctac
agcgtgagctatgagaaagcgccacgcttcccgaagggagaaaggcggacaggtatccgg
taagcggcagggtcggaacaggagagcgcacgagggagcttccagggggaaacgcctggt
atctttatagtcctgtcgggtttcgccacctctgacttgagcatcgatttttgtgatgct
cgtcaggggggcggagcctatggaaaaacgccagcaacgcagaaaggcccacccgaaggt
gagccaggtgattacatttgggccctcattaccaatgcttaatcagtgaggcacctatct
cagcgatctgtctatttcgttcatccatagttgcctgactccccgtcgtgtagataacta
cgatgcgggagggcttaccatctggccccagtgctgcaatgataccgcgagaaccacgct
caccggctccagatttatcagcaataaaccagccagccgggagggccgagcgcagaagtg
atcctgcaactttatccgcctccatccagtctattaattgttgccgggaagctagagtaa
gtagttcgccagttaatagtttgcgcaacgttgttgccattgctacaggcatcgtggtgt
cacgctcgtcgtttggtatggcttcattcagctccggttcccaacgatcaaggcgagtta
catgatcccccatgttgtgcaaaaaagcggttagctccttcggtcctccgatcgttgcca
gaagtaagttggccgcagtgttatcactcatggttatggcagcactgcataattctctta
ctgtcatgccatccgtgagatgcttttctgtgactggtgagtactcaaccaagtcattct
gagaatagtgtatgcggcgaccgagttgctcttgcccggcgtcaatacgggataataccg
cgccacatagcagaactttaaaagtgctcatcattggaaaacgttcttcggggcgtaaac
tctcaaggatcttaccgctgttgagatccagttcgatgtaacccactcgtgcacccaact
gatcttcagcatcttttactttcaccagcgtttctgggtgagcaaaaacaggaaggcaaa
atgccgcaaaaaagggaataagggcgacacggaaatgttgaatactcattttagcttcct
tagctcctgaaaatctcgataactcaaaaaatacgcccggtagtgatcttatttcattat
ggtgaaagttggaacctcttacgtgccgatcaagtcaaaagcctccggtcggaggctttt
gactttctgctatggaggtcaggtatgatttaaatggtcagtattgagcgata
>mp329_8
acgttcttcggggcgtaaactctcaaggatcttaccgctgttgagatccagttcgatgta
acccactcgtgcacccaactgatcttcagcatcttttactttcaccagcgtttctgggtg
agcaaaaacaggaaggcaaaatgccgcaaaaaagggaataagggcgacacggaaatgttg
aatactcattttagcttccttagctcctgaaaatctcgataactcaaaaaatacgcccgg
tagtgatcttatttcattatggtgaaagttggaacctcttacgtgccgatcaagtcaaaa
gcctccggtcggaggcttttgactttctgctatggaggtcaggtatgatttaaatggtca
gtattgagcgatatctagagaattcgtcataggtcttgtattcagtctcgcactttagac
atggtcttctgctgcccgtggtcctctattcgtcggatgttctgtcgattcttcctgtct
atctggactggatctgatatcatcgtcgacattgattattgactagttattaatagtaat
caattacggggtcattagttcatagcccatatatggagttccgcgttacataacttacgg
taaatggcccgcctggctgaccgcccaacgacccccgcccattgacgtcaataatgacgt
atgttcccatagtaacgccaatagggactttccattgacgtcaatgggtggagtatttac
ggtaaactgcccacttggcagtacatcaagtgtatcatatgccaagtacgccccctattg
acgtcaatgacggtaaatggcccgcctggcattatgcccagtacatgaccttatgggact
ttcctacttggcagtacatctacgtattagtcatcgctattaccatggtcgaggtgagcc
ccacgttctgcttcactctccccatctcccccccctccccacccccaattttgtatttat
ttattttttaattattttgtgcagcgatgggggcggggggggggggggcgcgcgccaggc
ggggcggggcggggcgaggggcggggcggggcgaggcggagaggtgcggcggcagccaat
cagagcggcgcgctccgaaagtttccttttatggcgaggcggcggcggcggcggccctat
aaaaagcgaagcgcgcggcgggcgggagtcgctgcgttgggacctaggttgtggaattgt
gagcgctcacaattccacagtcgaccGTGCctaggttgtggaattgtgagcgctcacaat
tccacagtcgaccTCCGctaggttgtggaattgtgagcgctcacaattccacagtcgacc
GTGCctaggttgtggaattgtgagcgctcacaattccacagtcgaccCCAGctaggttgt
ggaattgtgagcgctcacaattccacagtcgaccGTGCctaggttgtggaattgtgagcg
ctcacaattccacagtcgaccCAGCCCAGCCACCATGgtgtctaagggcgaagagctgat
taaggagaacatgcacatgaagctgtacatggagggcaccgtggacaaccatcacttcaa
gtgcacatccgagggcgaaggcaagccctacgagggcacccagaccatgagaatcaaggt
ggtcgagggcggccctctccccttcgccttcgacatcctggctactagcttcctctacgg
cagcaagaccttcatcaaccacacccagggcatccccgacttcttcaagcagtccttccc
tgagggcttcacatgggagagagtcaccacatacgaagacgggggcgtgctgaccgctac
ccaggacaccagcctccaggacggctgcctcatctacaacgtcaagatcagaggggtgaa
cttcacatccaacggccctgtgatgcagaagaaaacactcggctgggaggccttcaccga
aacgctgtaccccgctgacggcggcctggaaggcagaaacgacatggccctgaagctcgt
gggcgggagccatctgatcgcaaacgccaagaccacatatagatccaagaaacccgctaa
gaacctcaagatgcctggcgtctactatgtggactacagactggaaagaatcaaggaggc
caacaacgaaacctacgtcgagcagcacgaggtggcagtggccagatactgcgacctccc
tagcaaactggggcacaagcttaattaaTGGTCAGGCCCAacttgtttattgcagcttat
aatggttacaaataaagcaatagcatcacaaatttcacaaataaagcatttttttcactg
cattctagttgtggtttgtccaaactcatcaatgtatcttatcatgtctgtTggtaAATC
Cgaggctaactgaaacacggaaggagacaatacaggaaggaacggtagacataatccacc
atcaacatgcaagtccagtcaacaactttccctcagacgttagtggtaatcgaacctcaa
cacctagcccagaacaagccgtctatgatgaggatgttggtggagagcatgtggaggaag
tggatagggaaggttgtagagtagatccggttgaagtgatgaggataggaggaggactgc
acatattgatcctcgtcacaaccacaccagcacacctcaaatcccacaccactcccacaa
ttaccattcactcaacaaactcacacatcccacgataacgaattcaagcttgatatcatt
caggacgagcctcagactccagcgtaactggactgcaatcaactcactggctcaccttca
cgggtgggcctttcttcggtagaaaatcaaaggatcttcttgagatcctttttttctgcg
cgtaatctgctgcttgcaaacaaaaaaaccaccgctaccagcggtggtttgtttgccgga
tcaagagctaccaactctttttccgaggtaactggcttcagcagagcgcagataccaaat
actgttcttctagtgtagccgtagttaggccaccacttcaagaactctgtagcaccgcct
acatacctcgctctgctaatcctgttaccagtggctgctgccagtggcgataagtcgtgt
cttaccgggttggactcaagacgatagttaccggataaggcgcagcggtcgggctgaacg
gggggttcgtgcacacagcccagcttggagcgaacgacctacaccgaactgagataccta
cagcgtgagctatgagaaagcgccacgcttcccgaagggagaaaggcggacaggtatccg
gtaagcggcagggtcggaacaggagagcgcacgagggagcttccagggggaaacgcctgg
tatctttatagtcctgtcgggtttcgccacctctgacttgagcatcgatttttgtgatgc
tcgtcaggggggcggagcctatggaaaaacgccagcaacgcagaaaggcccacccgaagg
tgagccaggtgattacatttgggccctcattaccaatgcttaatcagtgaggcacctatc
tcagcgatctgtctatttcgttcatccatagttgcctgactccccgtcgtgtagataact
acgatgcgggagggcttaccatctggccccagtgctgcaatgataccgcgagaaccacgc
tcaccggctccagatttatcagcaataaaccagccagccgggagggccgagcgcagaagt
gatcctgcaactttatccgcctccatccagtctattaattgttgccgggaagctagagta
agtagttcgccagttaatagtttgcgcaacgttgttgccattgctacaggcatcgtggtg
tcacgctcgtcgtttggtatggcttcattcagctccggttcccaacgatcaaggcgagtt
acatgatcccccatgttgtgcaaaaaagcggttagctccttcggtcctccgatcgttgcc
agaagtaagttggccgcagtgttatcactcatggttatggcagcactgcataattctctt
actgtcatgccatccgtgagatgcttttctgtgactggtgagtactcaaccaagtcattc
tgagaatagtgtatgcggcgaccgagttgctcttgcccggcgtcaatacgggataatacc
gcgccacatagcagaactttaaaagtgctcatcattggaaa
>mp329_3
tctagagaattcgtcataggtcttgtattcagtctcgcactttagacatggtcttctgct
gcccgtggtcctctattcgtcggatgttctgtcgattcttcctgtctatctggactggat
ctgatatcatcgtcgacattgattattgactagttattaatagtaatcaattacggggtc
attagttcatagcccatatatggagttccgcgttacataacttacggtaaatggcccgcc
tggctgaccgcccaacgacccccgcccattgacgtcaataatgacgtatgttcccatagt
aacgccaatagggactttccattgacgtcaatgggtggagtatttacggtaaactgccca
cttggcagtacatcaagtgtatcatatgccaagtacgccccctattgacgtcaatgacgg
taaatggcccgcctggcattatgcccagtacatgaccttatgggactttcctacttggca
gtacatctacgtattagtcatcgctattaccatggtcgaggtgagccccacgttctgctt
cactctccccatctcccccccctccccacccccaattttgtatttatttattttttaatt
attttgtgcagcgatgggggcggggggggggggggcgcgcgccaggcggggcggggcggg
gcgaggggcggggcggggcgaggcggagaggtgcggcggcagccaatcagagcggcgcgc
tccgaaagtttccttttatggcgaggcggcggcggcggcggccctataaaaagcgaagcg
cgcggcgggcgggagtcgctgcgttgggacctaggttgtggaattgtgagcgctcacaat
tccacagtcgaccGTGCctaggttgtggaattgtgagcgctcacaattccacagtcgacc
TCCGctaggttgtggaattgtgagcgctcacaattccacagtcgaccGTGCctaggttgt
ggaattgtgagcgctcacaattccacagtcgaccCCAGctaggttgtggaattgtgagcg
ctcacaattccacagtcgaccGTGCctaggttgtggaattgtgagcgctcacaattccac
agtcgaccCAGCCCAGCCACCATGgtgtctaagggcgaagagctgattaaggagaacatg
cacatgaagctgtacatggagggcaccgtggacaaccatcacttcaagtgcacatccgag
ggcgaaggcaagccctacgagggcacccagaccatgagaatcaaggtggtcgagggcggc
cctctccccttcgccttcgacatcctggctactagcttcctctacggcagcaagaccttc
atcaaccacacccagggcatccccgacttcttcaagcagtccttccctgagggcttcaca
tgggagagagtcaccacatacgaagacgggggcgtgctgaccgctacccaggacaccagc
ctccaggacggctgcctcatctacaacgtcaagatcagaggggtgaacttcacatccaac
ggccctgtgatgcagaagaaaacactcggctgggaggccttcaccgaaacgctgtacccc
gctgacggcggcctggaaggcagaaacgacatggccctgaagctcgtgggcgggagccat
ctgatcgcaaacgccaagaccacatatagatccaagaaacccgctaagaacctcaagatg
cctggcgtctactatgtggactacagactggaaagaatcaaggaggccaacaacgaaacc
tacgtcgagcagcacgaggtggcagtggccagatactgcgacctccctagcaaactgggg
cacaagcttaattaaTGGTCAGGCCCAacttgtttattgcagcttataatggttacaaat
aaagcaatagcatcacaaatttcacaaataaagcatttttttcactgcattctagttgtg
gtttgtccaaactcatcaatgtatcttatcatgtctgtTggtaAATCCgaggctaactga
aacacggaaggagacaatacaggaaggaacggtagacataatccaccatcaacatgcaag
tccagtcaacaactttccctcagacgttagtggtaatcgaacctcaacacctagcccaga
acaagccgtctatgatgaggatgttggtggagagcatgtggaggaagtggatagggaagg
ttgtagagtagatccggttgaagtgatgaggataggaggaggactgcacatattgatcct
cgtcacaaccacaccagcacacctcaaatcccacaccactcccacaattaccattcactc
aacaaactcacacatcccacgataacgaattcaagcttgatatcattcaggacgagcctc
agactccagcgtaactggactgcaatcaactcactggctcaccttcacgggtgggccttt
cttcggtagaaaatcaaaggatcttcttgagatcctttttttctgcgcgtaatctgctgc
ttgcaaacaaaaaaaccaccgctaccagcggtggtttgtttgccggatcaagagctacca
actctttttccgaggtaactggcttcagcagagcgcagataccaaatactgttcttctag
tgtagccgtagttaggccaccacttcaagaactctgtagcaccgcctacatacctcgctc
tgctaatcctgttaccagtggctgctgccagtggcgataagtcgtgtcttaccgggttgg
actcaagacgatagttaccggataaggcgcagcggtcgggctgaacggggggttcgtgca
cacagcccagcttggagcgaacgacctacaccgaactgagatacctacagcgtgagctat
gagaaagcgccacgcttcccgaagggagaaaggcggacaggtatccggtaagcggcaggg
tcggaacaggagagcgcacgagggagcttccagggggaaacgcctggtatctttatagtc
ctgtcgggtttcgccacctctgacttgagcatcgatttttgtgatgctcgtcaggggggc
ggagcctatggaaaaacgccagcaacgcagaaaggcccacccgaaggtgagccaggtgat
tacatttgggccctcattaccaatgcttaatcagtgaggcacctatctcagcgatctgtc
tatttcgttcatccatagttgcctgactccccgtcgtgtagataactacgatgcgggagg
gcttaccatctggccccagtgctgcaatgataccgcgagaaccacgctcaccggctccag
atttatcagcaataaaccagccagccgggagggccgagcgcagaagtgatcctgcaactt
tatccgcctccatccagtctattaattgttgccgggaagctagagtaagtagttcgccag
ttaatagtttgcgcaacgttgttgccattgctacaggcatcgtggtgtcacgctcgtcgt
ttggtatggcttcattcagctccggttcccaacgatcaaggcgagttacatgatccccca
tgttgtgcaaaaaagcggttagctccttcggtcctccgatcgttgccagaagtaagttgg
ccgcagtgttatcactcatggttatggcagcactgcataattctcttactgtcatgccat
ccgtgagatgcttttctgtgactggtgagtactcaaccaagtcattctgagaatagtgta
tgcggcgaccgagttgctcttgcccggcgtcaatacgggataataccgcgccacatagca
gaactttaaaagtgctcatcattggaaaacgttcttcggggcgtaaactctcaaggatct
taccgctgttgagatccagttcgatgtaacccactcgtgcacccaactgatcttcagcat
cttttactttcaccagcgtttctgggtgagcaaaaacaggaaggcaaaatgccgcaaaaa
agggaataagggcgacacggaaatgttgaatactcattttagcttccttagctcctgaaa
atctcgataactcaaaaaatacgcccggtagtgatcttatttcattatggtgaaagttgg
aacctcttacgtgccgatcaagtcaaaagcctccggtcggaggcttttgactttctgcta
tggaggtcaggtatgatttaaatggtcagtattgagcgata
>dp105_1
taaatcatacctgacctccatagcagaaagtcaaaagcctccgaccggaggcttttgact
tgatcggcacgtaagaggttccaactttcaccataatgaaataagatcactaccgggcgt
attttttgagttatcgagattttcaggagctaaggaagctaaaatgagccatattcaacg
ggaaacgtcttgctcgaggccgcgattaaattccaacatggatgctgatttatatgggta
taaatgggctcgcgataatgtcgggcaatcaggtgcgacaatctatcgattgtatgggaa
gcccgatgcgccagagttgtttctgaaacatggcaaaggtagcgttgccaatgatgttac
agatgagatggtcaggctaaactggctgacggaatttatgcctcttccgaccatcaagca
ttttatccgtactcctgatgatgcatggttactcaccactgcgatcccagggaaaacagc
attccaggtattagaagaatatcctgattcaggtgaaaatattgttgatgcgctggcagt
gttcctgcgccggttgcattcgattcctgtttgtaattgtccttttaacggcgatcgcgt
atttcgtctcgctcaggcgcaatcacgaatgaataacggtttggttggtgcgagtgattt
tgatgacgagcgtaatggctggcctgttgaacaagtctggaaagaaatgcataagctttt
gccattctcaccggattcagtcgtcactcatggtgatttctcacttgataaccttatttt
tgacgaggggaaattaataggttgtattgatgttggacgagtcggaatcgcagaccgata
ccaggatcttgccatcctatggaactgcctcggtgagttttctccttcattacagaaacg
gctttttcaaaaatatggtattgataatcctgatatgaataaattgcagtttcacttgat
gctcgatgagtttttctaatgagggcccaaatgtaatcacctggctcaccttcgggtggg
cctttctgcgttgctggcgtttttccataggctccgcccccctgacgagcatcacaaaaa
tcgatgctcaagtcagaggtggcgaaacccgacaggactataaagataccaggcgtttcc
ccctggaagctccctcgtgcgctctcctgttccgaccctgccgcttaccggatacctgtc
cgcctttctcccttcgggaagcgtggcgctttctcatagctcacgctgtaggtatctcag
ttcggtgtaggtcgttcgctccaagctgggctgtgtgcacgaaccccccgttcagcccga
ccgctgcgccttatccggtaactatcgtcttgagtccaacccggtaagacacgacttatc
gccactggcagcagccactggtaacaggattagcagagcgaggtatgtaggcggtgctac
agagttcttgaagtggtggcctaactacggctacactagaagaacagtatttggtatctg
cgctctgctgaagccagttacctcggaaaaagagttggtagctcttgatccggcaaacaa
accaccgctggtagcggtggtttttttgtttgcaagcagcagattacgcgcagaaaaaaa
ggatctcaagaagatcctttgattttctaccgaagaaaggcccacccgtgaaggtgagcc
agtgagttgattgcagtccagttacgctggagtctgaggctcgtcctgaatgatatcaag
cttgaattcgttacgtctcgTCCGctaggttgtggaattgtgagcgctcacaattccaca
gtcgaccGTGCctaggttgtggaattgtgagcgctcacaattccacagtcgaccccagcg
agacgaagacgaattctctagatatcgctcaatactgaccatt
>mp329_4
CGctaggttgtggaattgtgagcgctcacaattccacagtcgaccGTGCctaggttgtgg
aattgtgagcgctcacaattccacagtcgaccCCAGctaggttgtggaattgtgagcgct
cacaattccacagtcgaccGTGCctaggttgtggaattgtgagcgctcacaattccacag
tcgaccCAGCCCAGCCACCATGgtgtctaagggcgaagagctgattaaggagaacatgca
catgaagctgtacatggagggcaccgtggacaaccatcacttcaagtgcacatccgaggg
cgaaggcaagccctacgagggcacccagaccatgagaatcaaggtggtcgagggcggccc
tctccccttcgccttcgacatcctggctactagcttcctctacggcagcaagaccttcat
caaccacacccagggcatccccgacttcttcaagcagtccttccctgagggcttcacatg
ggagagagtcaccacatacgaagacgggggcgtgctgaccgctacccaggacaccagcct
ccaggacggctgcctcatctacaacgtcaagatcagaggggtgaacttcacatccaacgg
ccctgtgatgcagaagaaaacactcggctgggaggccttcaccgaaacgctgtaccccgc
tgacggcggcctggaaggcagaaacgacatggccctgaagctcgtgggcgggagccatct
gatcgcaaacgccaagaccacatatagatccaagaaacccgctaagaacctcaagatgcc
tggcgtctactatgtggactacagactggaaagaatcaaggaggccaacaacgaaaccta
cgtcgagcagcacgaggtggcagtggccagatactgcgacctccctagcaaactggggca
caagcttaattaaTGGTCAGGCCCAacttgtttattgcagcttataatggttacaaataa
agcaatagcatcacaaatttcacaaataaagcatttttttcactgcattctagttgtggt
ttgtccaaactcatcaatgtatcttatcatgtctgtTggtaAATCCgaggctaactgaaa
cacggaaggagacaatacaggaaggaacggtagacataatccaccatcaacatgcaagtc
cagtcaacaactttccctcagacgttagtggtaatcgaacctcaacacctagcccagaac
aagccgtctatgatgaggatgttggtggagagcatgtggaggaagtggatagggaaggtt
gtagagtagatccggttgaagtgatgaggataggaggaggactgcacatattgatcctcg
tcacaaccacaccagcacacctcaaatcccacaccactcccacaattaccattcactcaa
caaactcacacatcccacgataacgaattcaagcttgatatcattcaggacgagcctcag
actccagcgtaactggactgcaatcaactcactggctcaccttcacgggtgggcctttct
tcggtagaaaatcaaaggatcttcttgagatcctttttttctgcgcgtaatctgctgctt
gcaaacaaaaaaaccaccgctaccagcggtggtttgtttgccggatcaagagctaccaac
tctttttccgaggtaactggcttcagcagagcgcagataccaaatactgttcttctagtg
tagccgtagttaggccaccacttcaagaactctgtagcaccgcctacatacctcgctctg
ctaatcctgttaccagtggctgctgccagtggcgataagtcgtgtcttaccgggttggac
tcaagacgatagttaccggataaggcgcagcggtcgggctgaacggggggttcgtgcaca
cagcccagcttggagcgaacgacctacaccgaactgagatacctacagcgtgagctatga
gaaagcgccacgcttcccgaagggagaaaggcggacaggtatccggtaagcggcagggtc
ggaacaggagagcgcacgagggagcttccagggggaaacgcctggtatctttatagtcct
gtcgggtttcgccacctctgacttgagcatcgatttttgtgatgctcgtcaggggggcgg
agcctatggaaaaacgccagcaacgcagaaaggcccacccgaaggtgagccaggtgatta
catttgggccctcattaccaatgcttaatcagtgaggcacctatctcagcgatctgtcta
tttcgttcatccatagttgcctgactccccgtcgtgtagataactacgatgcgggagggc
ttaccatctggccccagtgctgcaatgataccgcgagaaccacgctcaccggctccagat
ttatcagcaataaaccagccagccgggagggccgagcgcagaagtgatcctgcaacttta
tccgcctccatccagtctattaattgttgccgggaagctagagtaagtagttcgccagtt
aatagtttgcgcaacgttgttgccattgctacaggcatcgtggtgtcacgctcgtcgttt
ggtatggcttcattcagctccggttcccaacgatcaaggcgagttacatgatcccccatg
ttgtgcaaaaaagcggttagctccttcggtcctccgatcgttgccagaagtaagttggcc
gcagtgttatcactcatggttatggcagcactgcataattctcttactgtcatgccatcc
gtgagatgcttttctgtgactggtgagtactcaaccaagtcattctgagaatagtgtatg
cggcgaccgagttgctcttgcccggcgtcaatacgggataataccgcgccacatagcaga
actttaaaagtgctcatcattggaaaacgttcttcggggcgtaaactctcaaggatctta
ccgctgttgagatccagttcgatgtaacccactcgtgcacccaactgatcttcagcatct
tttactttcaccagcgtttctgggtgagcaaaaacaggaaggcaaaatgccgcaaaaaag
ggaataagggcgacacggaaatgttgaatactcattttagcttccttagctcctgaaaat
ctcgataactcaaaaaatacgcccggtagtgatcttatttcattatggtgaaagttggaa
cctcttacgtgccgatcaagtcaaaagcctccggtcggaggcttttgactttctgctatg
gaggtcaggtatgatttaaatggtcagtattgagcgatatctagagaattcgtcataggt
cttgtattcagtctcgcactttagacatggtcttctgctgcccgtggtcctctattcgtc
ggatgttctgtcgattcttcctgtctatctggactggatctgatatcatcgtcgacattg
attattgactagttattaatagtaatcaattacggggtcattagttcatagcccatatat
ggagttccgcgttacataacttacggtaaatggcccgcctggctgaccgcccaacgaccc
ccgcccattgacgtcaataatgacgtatgttcccatagtaacgccaatagggactttcca
ttgacgtcaatgggtggagtatttacggtaaactgcccacttggcagtacatcaagtgta
tcatatgccaagtacgccccctattgacgtcaatgacggtaaatggcccgcctggcatta
tgcccagtacatgaccttatgggactttcctacttggcagtacatctacgtattagtcat
cgctattaccatggtcgaggtgagccccacgttctgcttcactctccccatctccccccc
ctccccacccccaattttgtatttatttattttttaattattttgtgcagcgatgggggc
ggggggggggggggcgcgcgccaggcggggcggggcggggcgaggggcggggcggggcga
ggcggagaggtgcggcggcagccaatcagagcggcgcgctccgaaagtttccttttatgg
cgaggcggcggcggcggcggccctataaaaagcgaagcgcgcggcgggcgggagtcgctg
cgttgggacctaggttgtggaattgtgagcgctcacaattccacagtcgaccGTGCctag
gttgtggaattgtgagcgctcacaattccacagtcgaccTC
>dp105_2
tcgcgtatttcgtctcgctcaggcgcaatcacgaatgaataacggtttggttggtgcgag
tgattttgatgacgagcgtaatggctggcctgttgaacaagtctggaaagaaatgcataa
gcttttgccattctcaccggattcagtcgtcactcatggtgatttctcacttgataacct
tatttttgacgaggggaaattaataggttgtattgatgttggacgagtcggaatcgcaga
ccgataccaggatcttgccatcctatggaactgcctcggtgagttttctccttcattaca
gaaacggctttttcaaaaatatggtattgataatcctgatatgaataaattgcagtttca
cttgatgctcgatgagtttttctaatgagggcccaaatgtaatcacctggctcaccttcg
ggtgggcctttctgcgttgctggcgtttttccataggctccgcccccctgacgagcatca
caaaaatcgatgctcaagtcagaggtggcgaaacccgacaggactataaagataccaggc
gtttccccctggaagctccctcgtgcgctctcctgttccgaccctgccgcttaccggata
cctgtccgcctttctcccttcgggaagcgtggcgctttctcatagctcacgctgtaggta
tctcagttcggtgtaggtcgttcgctccaagctgggctgtgtgcacgaaccccccgttca
gcccgaccgctgcgccttatccggtaactatcgtcttgagtccaacccggtaagacacga
cttatcgccactggcagcagccactggtaacaggattagcagagcgaggtatgtaggcgg
tgctacagagttcttgaagtggtggcctaactacggctacactagaagaacagtatttgg
tatctgcgctctgctgaagccagttacctcggaaaaagagttggtagctcttgatccggc
aaacaaaccaccgctggtagcggtggtttttttgtttgcaagcagcagattacgcgcaga
aaaaaaggatctcaagaagatcctttgattttctaccgaagaaaggcccacccgtgaagg
tgagccagtgagttgattgcagtccagttacgctggagtctgaggctcgtcctgaatgat
atcaagcttgaattcgttacgtctcgTCCGctaggttgtggaattgtgagcgctcacaat
tccacagtcgaccGTGCctaggttgtggaattgtgagcgctcacaattccacagtcgacc
ccagcgagacgaagacgaattctctagatatcgctcaatactgaccatttaaatcatacc
tgacctccatagcagaaagtcaaaagcctccgaccggaggcttttgacttgatcggcacg
taagaggttccaactttcaccataatgaaataagatcactaccgggcgtattttttgagt
tatcgagattttcaggagctaaggaagctaaaatgagccatattcaacgggaaacgtctt
gctcgaggccgcgattaaattccaacatggatgctgatttatatgggtataaatgggctc
gcgataatgtcgggcaatcaggtgcgacaatctatcgattgtatgggaagcccgatgcgc
cagagttgtttctgaaacatggcaaaggtagcgttgccaatgatgttacagatgagatgg
tcaggctaaactggctgacggaatttatgcctcttccgaccatcaagcattttatccgta
ctcctgatgatgcatggttactcaccactgcgatcccagggaaaacagcattccaggtat
tagaagaatatcctgattcaggtgaaaatattgttgatgcgctggcagtgttcctgcgcc
ggttgcattcgattcctgtttgtaattgtccttttaacggcga
>CP8DdCas9
gcgcgccagtcctccgacagactgagtcgcccgggggggatctggagctctcgagaattc
tcacgcgtctgcaggatatcaagcttgcggtaccgcgggcccggGATCCGCTACTAACTT
CAGCCTGCTGAAGCAGGCTGGAGACGTGGAGGAGAACCCTGGACCTatggtgagcaaggg
cgaggaggataacatggccatcatcaaggagttcatgcgcttcaaggtgcacatggaggg
ctccgtgaacggccacgagttcgagatcgagggcgagggcgagggccgcccctacgaggg
cacccagaccgccaagctgaaggtgaccaagggtggccccctgcccttcgcctgggacat
cctgtcccctcagttcatgtacggctccaaggcctacgtgaagcaccccgccgacatccc
cgactacttgaagctgtccttccccgagggcttcaagtgggagcgcgtgatgaacttcga
ggacggcggcgtggtgaccgtgacccaggactcctccctgcaggacggcgagttcatcta
caaggtgaagctgcgcggcaccaacttcccctccgacggccccgtaatgcagaagaagac
catgggctgggaggcctcctccgagcggatgtaccccgaggacggcgccctgaagggcga
gatcaagcagaggctgaagctgaaggacggcggccactacgacgctgaggtcaagaccac
ctacaaggccaagaagcccgtgcagctgcccggcgcctacaacgtcaacatcaagttgga
catcacctcccacaacgaggactacaccatcgtggaacagtacgaacgcgccgagggccg
ccactccaccggcggcatggacgagctgtacaagtaagcggccgcgactctagagtcgac
ctgcaggcatgcaagcttgatatcaagcttatcgataatcaacctctggattacaaaatt
tgtgaaagattgactggtattcttaactatgttgctccttttacgctatgtggatacgct
gctttaatgcctttgtatcatgctattgcttcccgtatggctttcattttctcctccttg
tataaatcctggttgctgtctctttatgaggagttgtggcccgttgtcaggcaacgtggc
gtggtgtgcactgtgtttgctgacgcaacccccactggttggggcattgccaccacctgt
cagctcctttccgggactttcgctttccccctccctattgccacggcggaactcatcgcc
gcctgccttgcccgctgctggacaggggctcggctgttgggcactgacaattccgtggtg
ttgtcggggaaatcatcgtcctttccttggctgctcgcctgtgttgccacctggattctg
cgcgggacgtccttctgctacgtcccttcggccctcaatccagcggaccttccttcccgc
ggcctgctgccggctctgcggcctcttccgcgtcttcgccttcgccctcagacgagtcgg
atctccctttgggccgcctccccgcatcgataccgtcgacctcgagggaattaattcgag
ctcggtacctttaagaccaatgacttacaaggcagctgtagatcttagccactttttaaa
agaaaaggggggactggaagggctaattcactcccaacgaagacaagatctgctttttgc
ttgtactgggtctctctggttagaccagatctgagcctgggagctctctggctaactagg
gaacccactgcttaagcctcaataaagcttgccttgagtgcttcaagtagtgtgtgcccg
tctgttgtgtgactctggtaactagagatccctcagacccttttagtcagtgtggaaaat
ctctagcagcatctagaattaattccgtgtattctatagtgtcacctaaatcgtatgtgt
atgatacataaggttatgtattaattgtagccgcgttctaacgacaatatgtacaagcct
aattgtgtagcatctggcttactgaagcagaccctatcatctctctcgtaaactgccgtc
agagtcggtttggttggacgaaccttctgagtttctggtaacgccgtcccgcacccggaa
atggtcagcgaaccaatcagcagggtcatcgctagccagatcctctacgccggacgcatc
gtggccggcatcaccggcgccacaggtgcggttgctggcgcctatatcgccgacatcacc
gatggggaagatcgggctcgccacttcgggctcatgagcgcttgtttcggcgtgggtatg
gtggcaggccccgtggccgggggactgttgggcgccatctccttgcatgcaccattcctt
gcggcggcggtgctcaacggcctcaacctactactgggctgcttcctaatgcaggagtcg
cataagggagagcgtcgaatggtgcactctcagtacaatctgctctgatgccgcatagtt
aagccagccccgacacccgccaacacccgctgacgcgccctgacgggcttgtctgctccc
ggcatccgcttacagacaagctgtgaccgtctccgggagctgcatgtgtcagaggttttc
accgtcatcaccgaaacgcgcgagacgaaagggcctcgtgatacgcctatttttataggt
taatgtcatgataataatggtttcttagacgtcaggtggcacttttcggggaaatgtgcg
cggaacccctatttgtttatttttctaaatacattcaaatatgtatccgctcatgagaca
ataaccctgataaatgcttcaataatattgaaaaaggaagagtatgagtattcaacattt
ccgtgtcgcccttattcccttttttgcggcattttgccttcctgtttttgctcacccaga
aacgctggtgaaagtaaaagatgctgaagatcagttgggtgcacgagtgggttacatcga
actggatctcaacagcggtaagatccttgagagttttcgccccgaagaacgttttccaat
gatgagcacttttaaagttctgctatgtggcgcggtattatcccgtattgacgccgggca
agagcaactcggtcgccgcatacactattctcagaatgacttggttgagtactcaccagt
cacagaaaagcatcttacggatggcatgacagtaagagaattatgcagtgctgccataac
catgagtgataacactgcggccaacttacttctgacaacgatcggaggaccgaaggagct
aaccgcttttttgcacaacatgggggatcatgtaactcgccttgatcgttgggaaccgga
gctgaatgaagccataccaaacgacgagcgtgacaccacgatgcctgtagcaatggcaac
aacgttgcgcaaactattaactggcgaactacttactctagcttcccggcaacaattaat
agactggatggaggcggataaagttgcaggaccacttctgcgctcggcccttccggctgg
ctggtttattgctgataaatctggagccggtgagcgtgggtctcgcggtatcattgcagc
actggggccagatggtaagccctcccgtatcgtagttatctacacgacggggagtcaggc
aactatggatgaacgaaatagacagatcgctgagataggtgcctcactgattaagcattg
gtaactgtcagaccaagtttactcatatatactttagattgatttaaaacttcattttta
atttaaaaggatctaggtgaagatcctttttgataatctcatgaccaaaatcccttaacg
tgagttttcgttccactgagcgtcagaccccgtagaaaagatcaaaggatcttcttgaga
tcctttttttctgcgcgtaatctgctgcttgcaaacaaaaaaaccaccgctaccagcggt
ggtttgtttgccggatcaagagctaccaactctttttccgaaggtaactggcttcagcag
agcgcagataccaaatactgtctttctagtgtagccgtagttaggccaccacttcaagaa
ctctgtagcaccgcctacatacctcgctctgctaatcctgttaccagtggctgctgccag
tggcgataagtcgtgtcttaccgggttggactcaagacgatagttaccggataaggcgca
gcggtcgggctgaacggggggttcgtgcacacagcccagcttggagcgaacgacctacac
cgaactgagatacctacagcgtgagctatgagaaagcgccacgcttcccgaagggagaaa
ggcggacaggtatccggtaagcggcagggtcggaacaggagagcgcacgagggagcttcc
agggggaaacgcctggtatctttatagtcctgtcgggtttcgccacctctgacttgagcg
tcgatttttgtgatgctcgtcaggggggcggagcctatggaaaaacgccagcaacgcggc
ctttttacggttcctggccttttgctggccttttgctcacatgttctttcctgcgttatc
ccctgattctgtggataaccgtattaccgcctttgagtgagctgataccgctcgccgcag
ccgaacgaccgagcgcagcgagtcagtgagcgaggaagcggaagagcgcccaatacgcaa
accgcctctccccgcgcgttggccgattcattaatgcagctgtggaatgtgtgtcagtta
gggtgtggaaagtccccaggctccccagcaggcagaagtatgcaaagcatgcatctcaat
tagtcagcaaccaggtgtggaaagtccccaggctccccagcaggcagaagtatgcaaagc
atgcatctcaattagtcagcaaccatagtcccgcccctaactccgcccatcccgccccta
actccgcccagttccgcccattctccgccccatggctgactaattttttttatttatgca
gaggccgaggccgcctcggcctctgagctattccagaagtagtgaggaggcttttttgga
ggcctaggcttttgcaaaaagcttggacacaagacaggcttgcgagatatgtttgagaat
accactttatcccgcgtcagggagaggcagtgcgtaaaaagacgcggactcatgtgaaat
actggtttttagtgcgccagatctctataatctcgcgcaacctattttcccctcgaacac
tttttaagccgtagataaacaggctgggacacttcacatgagcgaaaaatacatcgtcac
ctgggacatgttgcagatccatgcacgtaaactcgcaagccgactgatgccttctgaaca
atggaaaggcattattgccgtaagccgtggcggtctgtaccgggtgcgttactggcgcgt
gaactgggtattcgtcatgtcgataccgtttgtatttccagctacgatcacgacaaccag
cgcgagcttaaagtgctgaaacgcgcagaaggcgatggcgaaggcttcatcgttattgat
gacctggtggataccggtggtactgcggttgcgattcgtgaaatgtatccaaaagcgcac
tttgtcaccatcttcgcaaaaccggctggtcgtccgctggttgatgactatgttgttgat
atcccgcaagatacctggattgaacagccgtgggatatgggcgtcgtattcgtcccgcca
atctccggtcgctaatcttttcaacgcctggcactgccgggcgttgttctttttaacttc
aggcgggttacaatagtttccagtaagtattctggaggctgcatccatgacacaggcaaa
cctgagcgaaaccctgttcaaaccccgctttaaacatcctgaaacctcgacgctagtccg
ccgctttaatcacggcgcacaaccgcctgtgcagtcggcccttgatggtaaaaccatccc
tcactggtatcgcatgattaaccgtctgatgtggatctggcgcggcattgacccacgcga
aatcctcgacgtccaggcacgtattgtgatgagcgatgccgaacgtaccgacgatgattt
atacgatacggtgattggctaccgtggcggcaactggatttatgagtgggccccggatct
ttgtgaaggaaccttacttctgtggtgtgacataattggacaaactacctacagagattt
aaagctctaaggtaaatataaaatttttaagtgtataatgtgttaaactactgattctaa
ttgtttgtgtattttagattccaacctatggaactgatgaatgggagcagtggtggaatg
cctttaatgaggaaaacctgttttgctcagaagaaatgccatctagtgatgatgaggcta
ctgctgactctcaacattctactcctccaaaaaagaagagaaaggtagaagaccccaagg
actttccttcagaattgctaagttttttgagtcatgctgtgtttagtaatagaactcttg
cttgctttgctatttacaccacaaaggaaaaagctgcactgctatacaagaaaattatgg
aaaaatattctgtaacctttataagtaggcataacagttataatcataacatactgtttt
ttcttactccacacaggcatagagtgtctgctattaataactatgctcaaaaattgtgta
cctttagctttttaatttgtaaaggggttaataaggaatatttgatgtatagtgccttga
ctagagatcataatcagccataccacatttgtagaggttttacttgctttaaaaaacctc
ccacacctccccctgaacctgaaacataaaatgaatgcaattgttgttgttaacttgttt
attgcagcttataatggttacaaataaagcaatagcatcacaaatttcacaaataaagca
tttttttcactgcattctagttgtggtttgtccaaactcatcaatgtatcttatcatgtc
tggatcaactggataactcaagctaaccaaaatcatcccaaacttcccaccccataccct
attaccactgccaattacctagtggtttcatttactctaaacctgtgattcctctgaatt
attttcattttaaagaaattgtatttgttaaatatgtactacaaacttagtagttggaag
ggctaattcactcccaaagaagacaagatatccttgatctgtggatctaccacacacaag
gctacttccctgattagcagaactacacaccagggccaggggtcagatatccactgacct
ttggatggtgctacaagctagtaccagttgagccagataaggtagaagaggccaataaag
gagagaacaccagcttgttacaccctgtgagcctgcatgggatggatgacccggagagag
aagtgttagagtggaggtttgacagccgcctagcatttcatcacgtggcccgagagctgc
atccggagtacttcaagaactgctgatatcgagcttgctacaagggactttccgctgggg
actttccagggaggcgtggcctgggcgggactggggagtggcgagccctcagatcctgca
tataagcagctgctttttgcctgtactgggtctctctggttagaccagatctgagcctgg
gagctctctggctaactagggaacccactgcttaagcctcaataaagcttgccttgagtg
cttcaagtagtgtgtgcccgtctgttgtgtgactctggtaactagagatccctcagaccc
ttttagtcagtgtggaaaatctctagcagtggcgcccgaacagggacttgaaagcgaaag
ggaaaccagaggagctctctcgacgcaggactcggcttgctgaagcgcgcacggcaagag
gcgaggggcggcgactggtgagtacgccaaaaattttgactagcggaggctagaaggaga
gagatgggtgcgagagcgtcagtattaagcgggggagaattagatcgcgatgggaaaaaa
ttcggttaaggccagggggaaagaaaaaatataaattaaaacatatagtatgggcaagca
gggagctagaacgattcgcagttaatcctggcctgttagaaacatcagaaggctgtagac
aaatactgggacagctacaaccatcccttcagacaggatcagaagaacttagatcattat
ataatacagtagcaaccctctattgtgtgcatcaaaggatagagataaaagacaccaagg
aagctttagacaagatagaggaagagcaaaacaaaagtaagaccaccgcacagcaagcgg
ccggccgctgatcttcagacctggaggaggagatatgagggacaattggagaagtgaatt
atataaatataaagtagtaaaaattgaaccattaggagtagcacccaccaaggcaaagag
aagagtggtgcagagagaaaaaagagcagtgggaataggagctttgttccttgggttctt
gggagcagcaggaagcactatgggcgcagcgtcaatgacgctgacggtacaggccagaca
attattgtctggtatagtgcagcagcagaacaatttgctgagggctattgaggcgcaaca
gcatctgttgcaactcacagtctggggcatcaagcagctccaggcaagaatcctggctgt
gaaagatacctaaaggatcaacagctcctggggatttggggttgctctggaaaactcatt
tgcaccactgctgtgccttggaatgctagttggagtaataaatctctggaacagatttgg
aatcacacgacctggatggagtgggacagagaaattaacaattacacaagcttaatacac
tccttaattgaagaatcgcaaaaccagcaagaaaagaatgaacaagaattattggaatta
gataaatgggcaagtttgtggaattggtttaacataacaaattggctgtggtatataaaa
ttattcataatgatagtaggaggcttggtaggtttaagaatagtttttgctgtactttct
atagtgaatagagttaggcagggatattcaccattatcgtttcagacccacctcccaacc
ccgaggggacccgacaggcccgaaggaatagaagaagaaggtggagagagagacagagac
agatccattcgattagtgaacggatctcgacggtatcgccaaatggcagtattcatccac
aattttaaaagaaaaggggggattggggggtacagtgcaggggaaagaatagtagacata
atagcaacagacatacaaactaaagaattacaaaaacaaattacaaaaattcaaaatttt
cgggtttattacagggacagcagagatccagtttggatcgataagcttgatatcgaattc
ctgcagccccgataaaataaaagattttatttagtctccagaaaaaggggggaatgaaag
accccacctgtaggtttggcaagctagctgcagtaacgccattttgcaaggcatggaaaa
ataccaaaccaagaatagagaagttcagatcaagggcgggtacatgaaaatagctaacgt
tgggccaaacaggatatctgcggtgagcagtttcggccccggcccggggccaagaacaga
tggtcaccgcagtttcggccccggcccgaggccaagaacagatggtccccagatatggcc
caaccctcagcagtttcttaagacccatcagatgtttccaggctcccccaaggacctgaa
atgaccctgcgccttatttgaattaaccaatcagcctgcttctcgcttctgttcgcgcgc
ttctgcttcccgagctctataaaagagctcacaacccctcactcg
>mp327_3
actagttattaatagtaatcaattacggggtcattagttcatagcccatatatggagttc
cgcgttacataacttacggtaaatggcccgcctggctgaccgcccaacgacccccgccca
ttgacgtcaataatgacgtatgttcccatagtaacgccaatagggactttccattgacgt
caatgggtggagtatttacggtaaactgcccacttggcagtacatcaagtgtatcatatg
ccaagtacgccccctattgacgtcaatgacggtaaatggcccgcctggcattatgcccag
tacatgaccttatgggactttcctacttggcagtacatctacgtattagtcatcgctatt
accatggtcgaggtgagccccacgttctgcttcactctccccatctcccccccctcccca
cccccaattttgtatttatttattttttaattattttgtgcagcgatgggggcggggggg
gggggggcgcgcgccaggcggggcggggcggggcgaggggcggggcggggcgaggcggag
aggtgcggcggcagccaatcagagcggcgcgctccgaaagtttccttttatggcgaggcg
gcggcggcggcggccctataaaaagcgaagcgcgcggcgggcgggagtcgctgcgttggg
acctaggttgtggaattgtgagcgctcacaattccacagtcgaccGTGCctaggttgtgg
aattgtgagcgctcacaattccacagtcgaccTCCGttagcctttagtgaaccgtcagaa
ttaattcagatcgatctaCCAGctaggttgtggaattgtgagcgctcacaattccacagt
cgaccGTGCctaggttgtggaattgtgagcgctcacaattccacagtcgaccCAGCCCAG
CCACCATGgtgtctaagggcgaagagctgattaaggagaacatgcacatgaagctgtaca
tggagggcaccgtggacaaccatcacttcaagtgcacatccgagggcgaaggcaagccct
acgagggcacccagaccatgagaatcaaggtggtcgagggcggccctctccccttcgcct
tcgacatcctggctactagcttcctctacggcagcaagaccttcatcaaccacacccagg
gcatccccgacttcttcaagcagtccttccctgagggcttcacatgggagagagtcacca
catacgaagacgggggcgtgctgaccgctacccaggacaccagcctccaggacggctgcc
tcatctacaacgtcaagatcagaggggtgaacttcacatccaacggccctgtgatgcaga
agaaaacactcggctgggaggccttcaccgaaacgctgtaccccgctgacggcggcctgg
aaggcagaaacgacatggccctgaagctcgtgggcgggagccatctgatcgcaaacgcca
agaccacatatagatccaagaaacccgctaagaacctcaagatgcctggcgtctactatg
tggactacagactggaaagaatcaaggaggccaacaacgaaacctacgtcgagcagcacg
aggtggcagtggccagatactgcgacctccctagcaaactggggcacaagcttaattaaT
GGTCAGGCCCAacttgtttattgcagcttataatggttacaaataaagcaatagcatcac
aaatttcacaaataaagcatttttttcactgcattctagttgtggtttgtccaaactcat
caatgtatcttatcatgtctgtTggtaAATCCgaggctaactgaaacacggaaggagaca
atacaggaaggaacggtagacataatccaccatcaacatgcaagtccagtcaacaacttt
ccctcagacgttagtggtaatcgaacctcaacacctagcccagaacaagccgtctatgat
gaggatgttggtggagagcatgtggaggaagtggatagggaaggttgtagagtagatccg
gttgaagtgatgaggataggaggaggactgcacatattgatcctcgtcacaaccacacca
gcacacctcaaatcccacaccactcccacaattaccattcactcaacaaactcacacatc
ccacgataacgaattcaagcttgatatcattcaggacgagcctcagactccagcgtaact
ggactgcaatcaactcactggctcaccttcacgggtgggcctttcttcggtagaaaatca
aaggatcttcttgagatcctttttttctgcgcgtaatctgctgcttgcaaacaaaaaaac
caccgctaccagcggtggtttgtttgccggatcaagagctaccaactctttttccgaggt
aactggcttcagcagagcgcagataccaaatactgttcttctagtgtagccgtagttagg
ccaccacttcaagaactctgtagcaccgcctacatacctcgctctgctaatcctgttacc
agtggctgctgccagtggcgataagtcgtgtcttaccgggttggactcaagacgatagtt
accggataaggcgcagcggtcgggctgaacggggggttcgtgcacacagcccagcttgga
gcgaacgacctacaccgaactgagatacctacagcgtgagctatgagaaagcgccacgct
tcccgaagggagaaaggcggacaggtatccggtaagcggcagggtcggaacaggagagcg
cacgagggagcttccagggggaaacgcctggtatctttatagtcctgtcgggtttcgcca
cctctgacttgagcatcgatttttgtgatgctcgtcaggggggcggagcctatggaaaaa
cgccagcaacgcagaaaggcccacccgaaggtgagccaggtgattacatttgggccctca
ttaccaatgcttaatcagtgaggcacctatctcagcgatctgtctatttcgttcatccat
agttgcctgactccccgtcgtgtagataactacgatgcgggagggcttaccatctggccc
cagtgctgcaatgataccgcgagaaccacgctcaccggctccagatttatcagcaataaa
ccagccagccgggagggccgagcgcagaagtgatcctgcaactttatccgcctccatcca
gtctattaattgttgccgggaagctagagtaagtagttcgccagttaatagtttgcgcaa
cgttgttgccattgctacaggcatcgtggtgtcacgctcgtcgtttggtatggcttcatt
cagctccggttcccaacgatcaaggcgagttacatgatcccccatgttgtgcaaaaaagc
ggttagctccttcggtcctccgatcgttgccagaagtaagttggccgcagtgttatcact
catggttatggcagcactgcataattctcttactgtcatgccatccgtgagatgcttttc
tgtgactggtgagtactcaaccaagtcattctgagaatagtgtatgcggcgaccgagttg
ctcttgcccggcgtcaatacgggataataccgcgccacatagcagaactttaaaagtgct
catcattggaaaacgttcttcggggcgtaaactctcaaggatcttaccgctgttgagatc
cagttcgatgtaacccactcgtgcacccaactgatcttcagcatcttttactttcaccag
cgtttctgggtgagcaaaaacaggaaggcaaaatgccgcaaaaaagggaataagggcgac
acggaaatgttgaatactcattttagcttccttagctcctgaaaatctcgataactcaaa
aaatacgcccggtagtgatcttatttcattatggtgaaagttggaacctcttacgtgccg
atcaagtcaaaagcctccggtcggaggcttttgactttctgctatggaggtcaggtatga
tttaaatggtcagtattgagcgatatctagagaattcgtcataggtcttgtattcagtct
cgcactttagacatggtcttctgctgcccgtggtcctctattcgtcggatgttctgtcga
ttcttcctgtctatctggactggatctgatatcatcgtcgacattgattattg
>mp327_4
atatgccaagtacgccccctattgacgtcaatgacggtaaatggcccgcctggcattatg
cccagtacatgaccttatgggactttcctacttggcagtacatctacgtattagtcatcg
ctattaccatggtcgaggtgagccccacgttctgcttcactctccccatctcccccccct
ccccacccccaattttgtatttatttattttttaattattttgtgcagcgatgggggcgg
ggggggggggggcgcgcgccaggcggggcggggcggggcgaggggcggggcggggcgagg
cggagaggtgcggcggcagccaatcagagcggcgcgctccgaaagtttccttttatggcg
aggcggcggcggcggcggccctataaaaagcgaagcgcgcggcgggcgggagtcgctgcg
ttgggacctaggttgtggaattgtgagcgctcacaattccacagtcgaccGTGCctaggt
tgtggaattgtgagcgctcacaattccacagtcgaccTCCGttagcctttagtgaaccgt
cagaattaattcagatcgatctaCCAGctaggttgtggaattgtgagcgctcacaattcc
acagtcgaccGTGCctaggttgtggaattgtgagcgctcacaattccacagtcgaccCAG
CCCAGCCACCATGgtgtctaagggcgaagagctgattaaggagaacatgcacatgaagct
gtacatggagggcaccgtggacaaccatcacttcaagtgcacatccgagggcgaaggcaa
gccctacgagggcacccagaccatgagaatcaaggtggtcgagggcggccctctcccctt
cgccttcgacatcctggctactagcttcctctacggcagcaagaccttcatcaaccacac
ccagggcatccccgacttcttcaagcagtccttccctgagggcttcacatgggagagagt
caccacatacgaagacgggggcgtgctgaccgctacccaggacaccagcctccaggacgg
ctgcctcatctacaacgtcaagatcagaggggtgaacttcacatccaacggccctgtgat
gcagaagaaaacactcggctgggaggccttcaccgaaacgctgtaccccgctgacggcgg
cctggaaggcagaaacgacatggccctgaagctcgtgggcgggagccatctgatcgcaaa
cgccaagaccacatatagatccaagaaacccgctaagaacctcaagatgcctggcgtcta
ctatgtggactacagactggaaagaatcaaggaggccaacaacgaaacctacgtcgagca
gcacgaggtggcagtggccagatactgcgacctccctagcaaactggggcacaagcttaa
ttaaTGGTCAGGCCCAacttgtttattgcagcttataatggttacaaataaagcaatagc
atcacaaatttcacaaataaagcatttttttcactgcattctagttgtggtttgtccaaa
ctcatcaatgtatcttatcatgtctgtTggtaAATCCgaggctaactgaaacacggaagg
agacaatacaggaaggaacggtagacataatccaccatcaacatgcaagtccagtcaaca
actttccctcagacgttagtggtaatcgaacctcaacacctagcccagaacaagccgtct
atgatgaggatgttggtggagagcatgtggaggaagtggatagggaaggttgtagagtag
atccggttgaagtgatgaggataggaggaggactgcacatattgatcctcgtcacaacca
caccagcacacctcaaatcccacaccactcccacaattaccattcactcaacaaactcac
acatcccacgataacgaattcaagcttgatatcattcaggacgagcctcagactccagcg
taactggactgcaatcaactcactggctcaccttcacgggtgggcctttcttcggtagaa
aatcaaaggatcttcttgagatcctttttttctgcgcgtaatctgctgcttgcaaacaaa
aaaaccaccgctaccagcggtggtttgtttgccggatcaagagctaccaactctttttcc
gaggtaactggcttcagcagagcgcagataccaaatactgttcttctagtgtagccgtag
ttaggccaccacttcaagaactctgtagcaccgcctacatacctcgctctgctaatcctg
ttaccagtggctgctgccagtggcgataagtcgtgtcttaccgggttggactcaagacga
tagttaccggataaggcgcagcggtcgggctgaacggggggttcgtgcacacagcccagc
ttggagcgaacgacctacaccgaactgagatacctacagcgtgagctatgagaaagcgcc
acgcttcccgaagggagaaaggcggacaggtatccggtaagcggcagggtcggaacagga
gagcgcacgagggagcttccagggggaaacgcctggtatctttatagtcctgtcgggttt
cgccacctctgacttgagcatcgatttttgtgatgctcgtcaggggggcggagcctatgg
aaaaacgccagcaacgcagaaaggcccacccgaaggtgagccaggtgattacatttgggc
cctcattaccaatgcttaatcagtgaggcacctatctcagcgatctgtctatttcgttca
tccatagttgcctgactccccgtcgtgtagataactacgatgcgggagggcttaccatct
ggccccagtgctgcaatgataccgcgagaaccacgctcaccggctccagatttatcagca
ataaaccagccagccgggagggccgagcgcagaagtgatcctgcaactttatccgcctcc
atccagtctattaattgttgccgggaagctagagtaagtagttcgccagttaatagtttg
cgcaacgttgttgccattgctacaggcatcgtggtgtcacgctcgtcgtttggtatggct
tcattcagctccggttcccaacgatcaaggcgagttacatgatcccccatgttgtgcaaa
aaagcggttagctccttcggtcctccgatcgttgccagaagtaagttggccgcagtgtta
tcactcatggttatggcagcactgcataattctcttactgtcatgccatccgtgagatgc
ttttctgtgactggtgagtactcaaccaagtcattctgagaatagtgtatgcggcgaccg
agttgctcttgcccggcgtcaatacgggataataccgcgccacatagcagaactttaaaa
gtgctcatcattggaaaacgttcttcggggcgtaaactctcaaggatcttaccgctgttg
agatccagttcgatgtaacccactcgtgcacccaactgatcttcagcatcttttactttc
accagcgtttctgggtgagcaaaaacaggaaggcaaaatgccgcaaaaaagggaataagg
gcgacacggaaatgttgaatactcattttagcttccttagctcctgaaaatctcgataac
tcaaaaaatacgcccggtagtgatcttatttcattatggtgaaagttggaacctcttacg
tgccgatcaagtcaaaagcctccggtcggaggcttttgactttctgctatggaggtcagg
tatgatttaaatggtcagtattgagcgatatctagagaattcgtcataggtcttgtattc
agtctcgcactttagacatggtcttctgctgcccgtggtcctctattcgtcggatgttct
gtcgattcttcctgtctatctggactggatctgatatcatcgtcgacattgattattgac
tagttattaatagtaatcaattacggggtcattagttcatagcccatatatggagttccg
cgttacataacttacggtaaatggcccgcctggctgaccgcccaacgacccccgcccatt
gacgtcaataatgacgtatgttcccatagtaacgccaatagggactttccattgacgtca
atgggtggagtatttacggtaaactgcccacttggcagtacatcaagtgtatc
