# Supplementary material for: Multiplexed long-read plasmid validation and analysis using OnRamp
Source: Genome Res. 2023 May;33(5):741–9. doi: 10.1101/gr.277369.122 (PMC10317119; doi:10.1101/gr.277369.122)
Supplement: Supplemental Material [file supp_gr.277369.122_SUPPLEMENTAL_plasmids_ref_15.fasta.zip]

Archive with 1 entries (1 files):
- SUPPLEMENTAL_plasmids_ref_15.fasta
