# Supplementary material for: Multiplexed long-read plasmid validation and analysis using OnRamp
Source: Genome Res. 2023 May;33(5):741–9. doi: 10.1101/gr.277369.122 (PMC10317119; doi:10.1101/gr.277369.122)
Supplement: Supplemental Material [file supp_gr.277369.122_SUPPLEMENTAL_plasmids_ref_15.fasta.zip › SUPPLEMENTAL_plasmids_ref_15.fasta]

>pLT.131_si-DHS_2_pvuI <unknown description>
cgttgccagaagtaagttggccgcagtgttatcactcatggttatggcagcactgcataa
ttctcttactgtcatgccatccgtgagatgcttttctgtgactggtgagtactcaaccaa
gtcattctgagaatagtgtatgcggcgaccgagttgctcttgcccggcgtcaatacggga
taataccgcgccacatagcagaactttaaaagtgctcatcattggaaaacgttcttcggg
gcgtaaactctcaaggatcttaccgctgttgagatccagttcgatgtaacccactcgtgc
acccaactgatcttcagcatcttttactttcaccagcgtttctgggtgagcaaaaacagg
aaggcaaaatgccgcaaaaaagggaataagggcgacacggaaatgttgaatactcatttt
agcttccttagctcctgaaaatctcgataactcaaaaaatacgcccggtagtgatcttat
ttcattatggtgaaagttggaacctcttacgtgccgatcaagtcaaaagcctccggtcgg
aggcttttgactttctgctatggaggtcaggtatgatttaaatggtcagtattgagcgat
atctagagaattcgtataggtccactggtgaggacgtgtgtgactatctgactgttgatt
atggactggtcgcttggaatctccacttacctgcctcccatttacgtctatgatgaggat
gttggtggagagcatgtggaggaagtggatagggaaggttgtagagtagatccggttgaa
gtgatgaggataggaggaggTCACgacataatccaccatcaacatgcaagtccagtcaac
aactttccctcagacgttagtggtaatcgaacctcaacacctagcccagaacaagcgctc
tggccgcgACAAGTTTGTACAAAAAAGCAGGCTTTccaccaacattgcaattcccaatcc
acccaggaactgggagaggaaaaaaactggcccagtagctgaaaccgaattaaaattggc
tgatggaactgttgtgatgatgccatccacgggaatagatgagaatttctgagaacagaa
ctatttggctcattcatgatttgctgccattgtgaacacttttaatgtgagagctctgcc
tgagaaatgctgattaataaagataactgaggttcttttcggtgttctaacttgggggga
aataatatagtgactaaaaatgcaccaagttattacttagaaacaaaccctttgagacat
aagattccagacagtggcagcctctgatagctctctctgcacagctgtactgctgccagg
gtctcccagctttagtcagcagtaaaaaggtgcactgctcaggccctctgggaggaccga
gtgaagttcagaggtcagtcccttttattcccccttaatggttttgtgctggacaatacc
taaatattacaatatggacatgttttttcctattatggagcaagcttcATCTAGACCCAG
CTTTcttGTACAAAGTGGTACTCGAGTACTGGCCGcggtTAAGCTTCAGTTTTTCCTTAG
TTCCTGTTACATTTCTGTGTGTCTCCATTAGTGACCTCCCATAGTCCAAGCATGAGCAGT
TCTGGCCAGGCCCCTGTCGGGGTCAGTGCCCCACCCCCGCCTTCTGGTTCTGTGTAACCT
TCTAAGCAAACCTTCTGGCTCAAGCACAGCAATGCTGAGTCATGATGAGTCATGCTGAGG
CTTAGGGTGTGTGCCCAGATGTTCTCAGCCTAGAGTGATGACTCCTATCTGGGTCCCCAG
CAGGATGCTTACAGGGCAGATGGCAAAAAAAAGGAGAAGCTGACCACCTGACTAAAACTC
CACCTCAAACGGCATCATAAAGAAAATGGATGCCTGAGACAGAATGTGACATATTCTAGA
ATATATTGTGCtatgacttatccacgaacgcctctataatgctgcaagtttggtaattac
acgagggtatcaacaatagaacatcacttcgcggagaatacccaagcaagaacatgagaa
ttttctgcttacacgatgtcgcgagtgttcggctccccccggttcctcgcttcgcatttg
attctctgcaagtaaaaacctacagactagggcttagtcgttgcccactggtaaggcatt
cactgttctgcgaccgttggcctaacacgacatatacgcccacagtttacgtgtagactg
cagacagcgtgcaccttttcgggttagtagttgtaacttgtggctcgagtccggtgtgct
aaaggctgacctggtaaaaaaattatcggaccaagtaaagttggcatgttagcctaggac
ctagagggatgatcatatcttagtgtggcttcccaccgcttagagatctttcgtgtcagt
cttaacttagcctgagctggagtacgccatatccctagatccggaaactcattctataag
cgttgaaggtagacgcagcccgtactcgatgcttgttgagtgccgacttaagtgatccag
tccatatgatcctcaggattgccggtctgtcccgaagtgggcatatcgtggtcggaaact
aaccgctatacacgcaaagacacctctaaacggtggatatgtgggggtgggcgggaggat
gatcgacaaagagggtccggaagatatacacggagctgggtAGCGTGCATCTCAATTAGT
CAGCAACCATAGTCCCGCCCCTAACTCCGCCCATCCCGCCCCTAACTCCGCCCAGTTCCG
CCCATTCTCCGCCCCATCGCTGACTAATTTTTTTTATTTATGCAGAGGCCGAGGCCGCCT
CGGCCTCTGAGCTATTCCAGAAGTAGTGAGGAGGCTTTTTtGGAGGCCTAGGCTTTTGCA
AAaagTGGAAGAGACAGACGCGTATTAATTATAGCTGCATTGACGGCCTGCAGGCTGTCT
CTTATACACATCTGACGCTGCCGACGAGTTGGTTCCACCATGGAAGACGCCAAAAACATA
AAGAAAGGCCCGGCGCCATTCTATCCGCTGGAAGATGGAACCGCTGGAGAGCAACTGCAT
AAGGCTATGAAGAGATACGCCCTGGTTCCTGGAACAATTGCTTTTACAGATGCACATATC
GAGGTGGACATCACTTACGCTGAGTACTTCGAAATGTCCGTTCGGTTGGCAGAAGCTATG
AAACGATATGGGCTGAATACAAATCACAGAATCGTCGTATGCAGTGAAAACTCTCTTCAA
TTCTTTATGCCGGTGTTGGGCGCGTTATTTATCGGAGTTGCAGTTGCGCCCGCGAACGAC
ATTTATAATGAACGTGAATTGCTCAACAGTATGGGCATTTCGCAGCCTACCGTGGTGTTC
GTTTCCAAAAAGGGGTTGCAAAAAATTTTGAACGTGCAAAAAAAGCTCCCAATCATCCAA
AAAATTATTATCATGGATTCTAAAACGGATTACCAGGGATTTCAGTCGATGTACACGTTC
GTCACATCTCATCTACCTCCCGGTTTTAATGAATACGATTTTGTGCCAGAGTCCTTCGAT
AGGGACAAGACAATTGCACTGATCATGAACTCCTCTGGATCTACTGGTCTGCCTAAAGGT
GTCGCTCTGCCTCATAGAACTGCCTGCGTGAGATTCTCGCATGCCAGAGATCCTATTTTT
GGCAATCAAATCATTCCGGATACTGCGATTTTAAGTGTTGTTCCATTCCATCACGGTTTT
GGAATGTTTACTACACTCGGATATTTGATATGTGGATTTCGAGTCGTCTTAATGTATAGA
TTTGAAGAAGAGCTGTTTCTGAGGAGCCTTCAGGATTACAAGATTCAAAGTGCGCTGCTG
GTGCCAACCCTATTCTCCTTCTTCGCCAAAAGCACTCTGATTGACAAATACGATTTATCT
AATTTACACGAAATTGCTTCTGGTGGCGCTCCCCTCTCTAAGGAAGTCGGGGAAGCGGTT
GCCAAGAGGTTCCATCTGCCAGGTATCAGGCAAGGATATGGGCTCACTGAGACTACATCA
GCTATTCTGATTACACCCGAGGGGGATGATAAACCGGGCGCGGTCGGTAAAGTTGTTCCA
TTTTTTGAAGCGAAGGTTGTGGATCTGGATACCGGGAAAACGCTGGGCGTTAATCAAAGA
GGCGAACTGTGTGTGAGAGGTCCTATGATTATGTCCGGTTATGTAAACAATCCGGAAGCG
ACCAACGCCTTGATTGACAAGGATGGATGGCTACATTCTGGAGACATAGCTTACTGGGAC
GAAGACGAACACTTCTTCATCGTTGACCGCCTGAAGTCTCTGATTAAGTACAAAGGCTAT
CAGGTGGCTCCCGCTGAATTGGAATCCATCTTGCTCCAACACCCCAACATCTTCGACGCA
GGTGTCGCAGGTCTTCCCGACGATGACGCCGGTGAACTTCCCGCCGCCGTTGTTGTTTTG
GAGCACGGAAAGACGATGACGGAAAAAGAGATCGTGGATTACGTCGCCAGTCAAGTAACA
ACCGCGAAAAAGTTGCGCGGAGGAGTTGTGTTTGTGGACGAAGTACCGAAAGGTCTTACC
GGAAAACTCGACGCAAGAAAAATCAGAGAGATCCTCATAAAGGCCAAGAAGGGCGGAAAG
ATCGCCGTGTAACGAAacttgtttattgcagcttataatggttacaaataaagcaatagc
atcacaaatttcacaaataaagcatttttttcactgcattctagttgtggtttgtccaaa
ctcatcaatgtatcttatcatgtctgtCACGtggtcagtattgagcgatatctagagaat
tcgtcataggGGGATGTAATTACGTCCCTCCCCCGCTAGGGGGCAGCAGCGAGCCGCCCG
GGGCTCCGCTCCGGTCCGGCGCTCCCCCCGCATCCCCGAGgactGGGATGTAATTACGTC
CCTCCCCCGCTAGGGGGCAGCAGCGAGCCGCCCGGGGCTCCGCTCCGGTCCGGCGCTCCC
CCCGCATCCCCGAGggacGGGATGTAATTACGTCCCTCCCCCGCTAGGGGGCAGCAGCGA
GCCGCCCGGGGCTCCGCTCCGGTCCGGCGCTCCCCCCGCATCCCCGAGtccgGGGATGTA
ATTACGTCCCTCCCCCGCTAGGGGGCAGCAGCGAGCCGCCCGGGGCTCCGCTCCGGTCCG
GCGCTCCCCCCGCATCCCCGAGaacgataacgaattcaagcttgatatcattcaggacga
gcctcagaactgcacatattgatcctcgtcacaaccacaccagcacacctcaaatcccac
accactcccacaattaccattcactcaacaaactcacacatcccacgataacgaattcaa
gcttgatatcattcaggacgagcctcagactccagcgtaactggactgcaatcaactcac
tggctcaccttcacgggtgggcctttcttcggtagaaaatcaaaggatcttcttgagatc
ctttttttctgcgcgtaatctgctgcttgcaaacaaaaaaaccaccgctaccagcggtgg
tttgtttgccggatcaagagctaccaactctttttccgaggtaactggcttcagcagagc
gcagataccaaatactgttcttctagtgtagccgtagttaggccaccacttcaagaactc
tgtagcaccgcctacatacctcgctctgctaatcctgttaccagtggctgctgccagtgg
cgataagtcgtgtcttaccgggttggactcaagacgatagttaccggataaggcgcagcg
gtcgggctgaacggggggttcgtgcacacagcccagcttggagcgaacgacctacaccga
actgagatacctacagcgtgagctatgagaaagcgccacgcttcccgaagggagaaaggc
ggacaggtatccggtaagcggcagggtcggaacaggagagcgcacgagggagcttccagg
gggaaacgcctggtatctttatagtcctgtcgggtttcgccacctctgacttgagcatcg
atttttgtgatgctcgtcaggggggcggagcctatggaaaaacgccagcaacgcagaaag
gcccacccgaaggtgagccaggtgattacatttgggccctcattaccaatgcttaatcag
tgaggcacctatctcagcgatctgtctatttcgttcatccatagttgcctgactccccgt
cgtgtagataactacgatgcgggagggcttaccatctggccccagtgctgcaatgatacc
gcgagaaccacgctcaccggctccagatttatcagcaataaaccagccagccgggagggc
cgagcgcagaagtgatcctgcaactttatccgcctccatccagtctattaattgttgccg
ggaagctagagtaagtagttcgccagttaatagtttgcgcaacgttgttgccattgctac
aggcatcgtggtgtcacgctcgtcgtttggtatggcttcattcagctccggttcccaacg
atcaaggcgagttacatgatcccccatgttgtgcaaaaaagcggttagctccttcggtcc
tccgat
>pLT.131_si-DHS_2_mluI <unknown description>
CGCGTATTAATTATAGCTGCATTGACGGCCTGCAGGCTGTCTCTTATACACATCTGACGC
TGCCGACGAGTTGGTTCCACCATGGAAGACGCCAAAAACATAAAGAAAGGCCCGGCGCCA
TTCTATCCGCTGGAAGATGGAACCGCTGGAGAGCAACTGCATAAGGCTATGAAGAGATAC
GCCCTGGTTCCTGGAACAATTGCTTTTACAGATGCACATATCGAGGTGGACATCACTTAC
GCTGAGTACTTCGAAATGTCCGTTCGGTTGGCAGAAGCTATGAAACGATATGGGCTGAAT
ACAAATCACAGAATCGTCGTATGCAGTGAAAACTCTCTTCAATTCTTTATGCCGGTGTTG
GGCGCGTTATTTATCGGAGTTGCAGTTGCGCCCGCGAACGACATTTATAATGAACGTGAA
TTGCTCAACAGTATGGGCATTTCGCAGCCTACCGTGGTGTTCGTTTCCAAAAAGGGGTTG
CAAAAAATTTTGAACGTGCAAAAAAAGCTCCCAATCATCCAAAAAATTATTATCATGGAT
TCTAAAACGGATTACCAGGGATTTCAGTCGATGTACACGTTCGTCACATCTCATCTACCT
CCCGGTTTTAATGAATACGATTTTGTGCCAGAGTCCTTCGATAGGGACAAGACAATTGCA
CTGATCATGAACTCCTCTGGATCTACTGGTCTGCCTAAAGGTGTCGCTCTGCCTCATAGA
ACTGCCTGCGTGAGATTCTCGCATGCCAGAGATCCTATTTTTGGCAATCAAATCATTCCG
GATACTGCGATTTTAAGTGTTGTTCCATTCCATCACGGTTTTGGAATGTTTACTACACTC
GGATATTTGATATGTGGATTTCGAGTCGTCTTAATGTATAGATTTGAAGAAGAGCTGTTT
CTGAGGAGCCTTCAGGATTACAAGATTCAAAGTGCGCTGCTGGTGCCAACCCTATTCTCC
TTCTTCGCCAAAAGCACTCTGATTGACAAATACGATTTATCTAATTTACACGAAATTGCT
TCTGGTGGCGCTCCCCTCTCTAAGGAAGTCGGGGAAGCGGTTGCCAAGAGGTTCCATCTG
CCAGGTATCAGGCAAGGATATGGGCTCACTGAGACTACATCAGCTATTCTGATTACACCC
GAGGGGGATGATAAACCGGGCGCGGTCGGTAAAGTTGTTCCATTTTTTGAAGCGAAGGTT
GTGGATCTGGATACCGGGAAAACGCTGGGCGTTAATCAAAGAGGCGAACTGTGTGTGAGA
GGTCCTATGATTATGTCCGGTTATGTAAACAATCCGGAAGCGACCAACGCCTTGATTGAC
AAGGATGGATGGCTACATTCTGGAGACATAGCTTACTGGGACGAAGACGAACACTTCTTC
ATCGTTGACCGCCTGAAGTCTCTGATTAAGTACAAAGGCTATCAGGTGGCTCCCGCTGAA
TTGGAATCCATCTTGCTCCAACACCCCAACATCTTCGACGCAGGTGTCGCAGGTCTTCCC
GACGATGACGCCGGTGAACTTCCCGCCGCCGTTGTTGTTTTGGAGCACGGAAAGACGATG
ACGGAAAAAGAGATCGTGGATTACGTCGCCAGTCAAGTAACAACCGCGAAAAAGTTGCGC
GGAGGAGTTGTGTTTGTGGACGAAGTACCGAAAGGTCTTACCGGAAAACTCGACGCAAGA
AAAATCAGAGAGATCCTCATAAAGGCCAAGAAGGGCGGAAAGATCGCCGTGTAACGAAac
ttgtttattgcagcttataatggttacaaataaagcaatagcatcacaaatttcacaaat
aaagcatttttttcactgcattctagttgtggtttgtccaaactcatcaatgtatcttat
catgtctgtCACGtggtcagtattgagcgatatctagagaattcgtcataggGGGATGTA
ATTACGTCCCTCCCCCGCTAGGGGGCAGCAGCGAGCCGCCCGGGGCTCCGCTCCGGTCCG
GCGCTCCCCCCGCATCCCCGAGgactGGGATGTAATTACGTCCCTCCCCCGCTAGGGGGC
AGCAGCGAGCCGCCCGGGGCTCCGCTCCGGTCCGGCGCTCCCCCCGCATCCCCGAGggac
GGGATGTAATTACGTCCCTCCCCCGCTAGGGGGCAGCAGCGAGCCGCCCGGGGCTCCGCT
CCGGTCCGGCGCTCCCCCCGCATCCCCGAGtccgGGGATGTAATTACGTCCCTCCCCCGC
TAGGGGGCAGCAGCGAGCCGCCCGGGGCTCCGCTCCGGTCCGGCGCTCCCCCCGCATCCC
CGAGaacgataacgaattcaagcttgatatcattcaggacgagcctcagaactgcacata
ttgatcctcgtcacaaccacaccagcacacctcaaatcccacaccactcccacaattacc
attcactcaacaaactcacacatcccacgataacgaattcaagcttgatatcattcagga
cgagcctcagactccagcgtaactggactgcaatcaactcactggctcaccttcacgggt
gggcctttcttcggtagaaaatcaaaggatcttcttgagatcctttttttctgcgcgtaa
tctgctgcttgcaaacaaaaaaaccaccgctaccagcggtggtttgtttgccggatcaag
agctaccaactctttttccgaggtaactggcttcagcagagcgcagataccaaatactgt
tcttctagtgtagccgtagttaggccaccacttcaagaactctgtagcaccgcctacata
cctcgctctgctaatcctgttaccagtggctgctgccagtggcgataagtcgtgtcttac
cgggttggactcaagacgatagttaccggataaggcgcagcggtcgggctgaacgggggg
ttcgtgcacacagcccagcttggagcgaacgacctacaccgaactgagatacctacagcg
tgagctatgagaaagcgccacgcttcccgaagggagaaaggcggacaggtatccggtaag
cggcagggtcggaacaggagagcgcacgagggagcttccagggggaaacgcctggtatct
ttatagtcctgtcgggtttcgccacctctgacttgagcatcgatttttgtgatgctcgtc
aggggggcggagcctatggaaaaacgccagcaacgcagaaaggcccacccgaaggtgagc
caggtgattacatttgggccctcattaccaatgcttaatcagtgaggcacctatctcagc
gatctgtctatttcgttcatccatagttgcctgactccccgtcgtgtagataactacgat
gcgggagggcttaccatctggccccagtgctgcaatgataccgcgagaaccacgctcacc
ggctccagatttatcagcaataaaccagccagccgggagggccgagcgcagaagtgatcc
tgcaactttatccgcctccatccagtctattaattgttgccgggaagctagagtaagtag
ttcgccagttaatagtttgcgcaacgttgttgccattgctacaggcatcgtggtgtcacg
ctcgtcgtttggtatggcttcattcagctccggttcccaacgatcaaggcgagttacatg
atcccccatgttgtgcaaaaaagcggttagctccttcggtcctccgatcgttgccagaag
taagttggccgcagtgttatcactcatggttatggcagcactgcataattctcttactgt
catgccatccgtgagatgcttttctgtgactggtgagtactcaaccaagtcattctgaga
atagtgtatgcggcgaccgagttgctcttgcccggcgtcaatacgggataataccgcgcc
acatagcagaactttaaaagtgctcatcattggaaaacgttcttcggggcgtaaactctc
aaggatcttaccgctgttgagatccagttcgatgtaacccactcgtgcacccaactgatc
ttcagcatcttttactttcaccagcgtttctgggtgagcaaaaacaggaaggcaaaatgc
cgcaaaaaagggaataagggcgacacggaaatgttgaatactcattttagcttccttagc
tcctgaaaatctcgataactcaaaaaatacgcccggtagtgatcttatttcattatggtg
aaagttggaacctcttacgtgccgatcaagtcaaaagcctccggtcggaggcttttgact
ttctgctatggaggtcaggtatgatttaaatggtcagtattgagcgatatctagagaatt
cgtataggtccactggtgaggacgtgtgtgactatctgactgttgattatggactggtcg
cttggaatctccacttacctgcctcccatttacgtctatgatgaggatgttggtggagag
catgtggaggaagtggatagggaaggttgtagagtagatccggttgaagtgatgaggata
ggaggaggTCACgacataatccaccatcaacatgcaagtccagtcaacaactttccctca
gacgttagtggtaatcgaacctcaacacctagcccagaacaagcgctctggccgcgACAA
GTTTGTACAAAAAAGCAGGCTTTccaccaacattgcaattcccaatccacccaggaactg
ggagaggaaaaaaactggcccagtagctgaaaccgaattaaaattggctgatggaactgt
tgtgatgatgccatccacgggaatagatgagaatttctgagaacagaactatttggctca
ttcatgatttgctgccattgtgaacacttttaatgtgagagctctgcctgagaaatgctg
attaataaagataactgaggttcttttcggtgttctaacttggggggaaataatatagtg
actaaaaatgcaccaagttattacttagaaacaaaccctttgagacataagattccagac
agtggcagcctctgatagctctctctgcacagctgtactgctgccagggtctcccagctt
tagtcagcagtaaaaaggtgcactgctcaggccctctgggaggaccgagtgaagttcaga
ggtcagtcccttttattcccccttaatggttttgtgctggacaatacctaaatattacaa
tatggacatgttttttcctattatggagcaagcttcATCTAGACCCAGCTTTcttGTACA
AAGTGGTACTCGAGTACTGGCCGcggtTAAGCTTCAGTTTTTCCTTAGTTCCTGTTACAT
TTCTGTGTGTCTCCATTAGTGACCTCCCATAGTCCAAGCATGAGCAGTTCTGGCCAGGCC
CCTGTCGGGGTCAGTGCCCCACCCCCGCCTTCTGGTTCTGTGTAACCTTCTAAGCAAACC
TTCTGGCTCAAGCACAGCAATGCTGAGTCATGATGAGTCATGCTGAGGCTTAGGGTGTGT
GCCCAGATGTTCTCAGCCTAGAGTGATGACTCCTATCTGGGTCCCCAGCAGGATGCTTAC
AGGGCAGATGGCAAAAAAAAGGAGAAGCTGACCACCTGACTAAAACTCCACCTCAAACGG
CATCATAAAGAAAATGGATGCCTGAGACAGAATGTGACATATTCTAGAATATATTGTGCt
atgacttatccacgaacgcctctataatgctgcaagtttggtaattacacgagggtatca
acaatagaacatcacttcgcggagaatacccaagcaagaacatgagaattttctgcttac
acgatgtcgcgagtgttcggctccccccggttcctcgcttcgcatttgattctctgcaag
taaaaacctacagactagggcttagtcgttgcccactggtaaggcattcactgttctgcg
accgttggcctaacacgacatatacgcccacagtttacgtgtagactgcagacagcgtgc
accttttcgggttagtagttgtaacttgtggctcgagtccggtgtgctaaaggctgacct
ggtaaaaaaattatcggaccaagtaaagttggcatgttagcctaggacctagagggatga
tcatatcttagtgtggcttcccaccgcttagagatctttcgtgtcagtcttaacttagcc
tgagctggagtacgccatatccctagatccggaaactcattctataagcgttgaaggtag
acgcagcccgtactcgatgcttgttgagtgccgacttaagtgatccagtccatatgatcc
tcaggattgccggtctgtcccgaagtgggcatatcgtggtcggaaactaaccgctataca
cgcaaagacacctctaaacggtggatatgtgggggtgggcgggaggatgatcgacaaaga
gggtccggaagatatacacggagctgggtAGCGTGCATCTCAATTAGTCAGCAACCATAG
TCCCGCCCCTAACTCCGCCCATCCCGCCCCTAACTCCGCCCAGTTCCGCCCATTCTCCGC
CCCATCGCTGACTAATTTTTTTTATTTATGCAGAGGCCGAGGCCGCCTCGGCCTCTGAGC
TATTCCAGAAGTAGTGAGGAGGCTTTTTtGGAGGCCTAGGCTTTTGCAAAaagTGGAAGA
GACAGA
>pLT.132_si-DHS_3.1_sphI <unknown description>
CCAGAGATCCTATTTTTGGCAATCAAATCATTCCGGATACTGCGATTTTAAGTGTTGTTC
CATTCCATCACGGTTTTGGAATGTTTACTACACTCGGATATTTGATATGTGGATTTCGAG
TCGTCTTAATGTATAGATTTGAAGAAGAGCTGTTTCTGAGGAGCCTTCAGGATTACAAGA
TTCAAAGTGCGCTGCTGGTGCCAACCCTATTCTCCTTCTTCGCCAAAAGCACTCTGATTG
ACAAATACGATTTATCTAATTTACACGAAATTGCTTCTGGTGGCGCTCCCCTCTCTAAGG
AAGTCGGGGAAGCGGTTGCCAAGAGGTTCCATCTGCCAGGTATCAGGCAAGGATATGGGC
TCACTGAGACTACATCAGCTATTCTGATTACACCCGAGGGGGATGATAAACCGGGCGCGG
TCGGTAAAGTTGTTCCATTTTTTGAAGCGAAGGTTGTGGATCTGGATACCGGGAAAACGC
TGGGCGTTAATCAAAGAGGCGAACTGTGTGTGAGAGGTCCTATGATTATGTCCGGTTATG
TAAACAATCCGGAAGCGACCAACGCCTTGATTGACAAGGATGGATGGCTACATTCTGGAG
ACATAGCTTACTGGGACGAAGACGAACACTTCTTCATCGTTGACCGCCTGAAGTCTCTGA
TTAAGTACAAAGGCTATCAGGTGGCTCCCGCTGAATTGGAATCCATCTTGCTCCAACACC
CCAACATCTTCGACGCAGGTGTCGCAGGTCTTCCCGACGATGACGCCGGTGAACTTCCCG
CCGCCGTTGTTGTTTTGGAGCACGGAAAGACGATGACGGAAAAAGAGATCGTGGATTACG
TCGCCAGTCAAGTAACAACCGCGAAAAAGTTGCGCGGAGGAGTTGTGTTTGTGGACGAAG
TACCGAAAGGTCTTACCGGAAAACTCGACGCAAGAAAAATCAGAGAGATCCTCATAAAGG
CCAAGAAGGGCGGAAAGATCGCCGTGTAACGAAacttgtttattgcagcttataatggtt
acaaataaagcaatagcatcacaaatttcacaaataaagcatttttttcactgcattcta
gttgtggtttgtccaaactcatcaatgtatcttatcatgtctgtCACGtggtcagtattg
agcgatatctagagaattcgtcataggGGGATGTAATTACGTCCCTCCCCCGCTAGGGGG
CAGCAGCGAGCCGCCCGGGGCTCCGCTCCGGTCCGGCGCTCCCCCCGCATCCCCGAGgac
tGGGATGTAATTACGTCCCTCCCCCGCTAGGGGGCAGCAGCGAGCCGCCCGGGGCTCCGC
TCCGGTCCGGCGCTCCCCCCGCATCCCCGAGggacGGGATGTAATTACGTCCCTCCCCCG
CTAGGGGGCAGCAGCGAGCCGCCCGGGGCTCCGCTCCGGTCCGGCGCTCCCCCCGCATCC
CCGAGtccgGGGATGTAATTACGTCCCTCCCCCGCTAGGGGGCAGCAGCGAGCCGCCCGG
GGCTCCGCTCCGGTCCGGCGCTCCCCCCGCATCCCCGAGaacgataacgaattcaagctt
gatatcattcaggacgagcctcagaactgcacatattgatcctcgtcacaaccacaccag
cacacctcaaatcccacaccactcccacaattaccattcactcaacaaactcacacatcc
cacgataacgaattcaagcttgatatcattcaggacgagcctcagactccagcgtaactg
gactgcaatcaactcactggctcaccttcacgggtgggcctttcttcggtagaaaatcaa
aggatcttcttgagatcctttttttctgcgcgtaatctgctgcttgcaaacaaaaaaacc
accgctaccagcggtggtttgtttgccggatcaagagctaccaactctttttccgaggta
actggcttcagcagagcgcagataccaaatactgttcttctagtgtagccgtagttaggc
caccacttcaagaactctgtagcaccgcctacatacctcgctctgctaatcctgttacca
gtggctgctgccagtggcgataagtcgtgtcttaccgggttggactcaagacgatagtta
ccggataaggcgcagcggtcgggctgaacggggggttcgtgcacacagcccagcttggag
cgaacgacctacaccgaactgagatacctacagcgtgagctatgagaaagcgccacgctt
cccgaagggagaaaggcggacaggtatccggtaagcggcagggtcggaacaggagagcgc
acgagggagcttccagggggaaacgcctggtatctttatagtcctgtcgggtttcgccac
ctctgacttgagcatcgatttttgtgatgctcgtcaggggggcggagcctatggaaaaac
gccagcaacgcagaaaggcccacccgaaggtgagccaggtgattacatttgggccctcat
taccaatgcttaatcagtgaggcacctatctcagcgatctgtctatttcgttcatccata
gttgcctgactccccgtcgtgtagataactacgatgcgggagggcttaccatctggcccc
agtgctgcaatgataccgcgagaaccacgctcaccggctccagatttatcagcaataaac
cagccagccgggagggccgagcgcagaagtgatcctgcaactttatccgcctccatccag
tctattaattgttgccgggaagctagagtaagtagttcgccagttaatagtttgcgcaac
gttgttgccattgctacaggcatcgtggtgtcacgctcgtcgtttggtatggcttcattc
agctccggttcccaacgatcaaggcgagttacatgatcccccatgttgtgcaaaaaagcg
gttagctccttcggtcctccgatcgttgccagaagtaagttggccgcagtgttatcactc
atggttatggcagcactgcataattctcttactgtcatgccatccgtgagatgcttttct
gtgactggtgagtactcaaccaagtcattctgagaatagtgtatgcggcgaccgagttgc
tcttgcccggcgtcaatacgggataataccgcgccacatagcagaactttaaaagtgctc
atcattggaaaacgttcttcggggcgtaaactctcaaggatcttaccgctgttgagatcc
agttcgatgtaacccactcgtgcacccaactgatcttcagcatcttttactttcaccagc
gtttctgggtgagcaaaaacaggaaggcaaaatgccgcaaaaaagggaataagggcgaca
cggaaatgttgaatactcattttagcttccttagctcctgaaaatctcgataactcaaaa
aatacgcccggtagtgatcttatttcattatggtgaaagttggaacctcttacgtgccga
tcaagtcaaaagcctccggtcggaggcttttgactttctgctatggaggtcaggtatgat
ttaaatggtcagtattgagcgatatctagagaattcgtataggtccactggtgaggacgt
gtgtgactatctgactgttgattatggactggtcgcttggaatctccacttacctgcctc
ccatttacgtctatgatgaggatgttggtggagagcatgtggaggaagtggatagggaag
gttgtagagtagatccggttgaagtgatgaggataggaggaggTCACgacataatccacc
atcaacatgcaagtccagtcaacaactttccctcagacgttagtggtaatcgaacctcaa
cacctagcccagaacaagcgctctggccgcgACAAGTTTGTACAAAAAAGCAGGCTTTAA
GTTCTACCCGTGGCCTTGTCCAGCTCAGCTGGGACACCTGGAACTaattttagggttgcc
tggctaagccccacactggtatttgaagtttgcgtcctccctagactcaagcccatttca
ccacctctgaaggtgagtgcaggctgatattaattaacagtgagttgattcactggcatc
ttccagtcattaaagcaaatatttggcttaaaatagccttcttcccacctcaaatatcaa
actttttgcctattcccttactctatcatggttgactcaccagcagttgcatgatggtgt
atgtggcctaagaacagagtttgattctaaaagggaagtgaaatactctttaacatctgc
aagtgagactgtttgaacagcaggccagccttcagtatgactacattgtttttctgtcca
ttgtggtgctgactcagcatcagttaataaaccctcttgagcaggctggatttctcttgt
ttaattatcagcttggagctttctgaggactcttaggaattgttcattcagttttccaGc
cccagcagatctgccttctaaaagtcctgcttcctcttggtgctagcgtcccctctggca
taacatgcaatcacaggtgggccacgcagcaagcagcgagtgtgtgctaatcatgtcccc
tagtgggaatttaattgttctgtactgagagagagattgcATCTAGACCCAGCTTTcttG
TACAAAGTGGTACTCGAGTACTGGCCGcggtTAAGCTTCAGTTTTTCCTTAGTTCCTGTT
ACATTTCTGTGTGTCTCCATTAGTGACCTCCCATAGTCCAAGCATGAGCAGTTCTGGCCA
GGCCCCTGTCGGGGTCAGTGCCCCACCCCCGCCTTCTGGTTCTGTGTAACCTTCTAAGCA
AACCTTCTGGCTCAAGCACAGCAATGCTGAGTCATGATGAGTCATGCTGAGGCTTAGGGT
GTGTGCCCAGATGTTCTCAGCCTAGAGTGATGACTCCTATCTGGGTCCCCAGCAGGATGC
TTACAGGGCAGATGGCAAAAAAAAGGAGAAGCTGACCACCTGACTAAAACTCCACCTCAA
ACGGCATCATAAAGAAAATGGATGCCTGAGACAGAATGTGACATATTCTAGAATATATTG
TGCtatgacttatccacgaacgcctctataatgctgcaagtttggtaattacacgagggt
atcaacaatagaacatcacttcgcggagaatacccaagcaagaacatgagaattttctgc
ttacacgatgtcgcgagtgttcggctccccccggttcctcgcttcgcatttgattctctg
caagtaaaaacctacagactagggcttagtcgttgcccactggtaaggcattcactgttc
tgcgaccgttggcctaacacgacatatacgcccacagtttacgtgtagactgcagacagc
gtgcaccttttcgggttagtagttgtaacttgtggctcgagtccggtgtgctaaaggctg
acctggtaaaaaaattatcggaccaagtaaagttggcatgttagcctaggacctagaggg
atgatcatatcttagtgtggcttcccaccgcttagagatctttcgtgtcagtcttaactt
agcctgagctggagtacgccatatccctagatccggaaactcattctataagcgttgaag
gtagacgcagcccgtactcgatgcttgttgagtgccgacttaagtgatccagtccatatg
atcctcaggattgccggtctgtcccgaagtgggcatatcgtggtcggaaactaaccgcta
tacacgcaaagacacctctaaacggtggatatgtgggggtgggcgggaggatgatcgaca
aagagggtccggaagatatacacggagctgggtAGCGTGCATCTCAATTAGTCAGCAACC
ATAGTCCCGCCCCTAACTCCGCCCATCCCGCCCCTAACTCCGCCCAGTTCCGCCCATTCT
CCGCCCCATCGCTGACTAATTTTTTTTATTTATGCAGAGGCCGAGGCCGCCTCGGCCTCT
GAGCTATTCCAGAAGTAGTGAGGAGGCTTTTTtGGAGGCCTAGGCTTTTGCAAAaagTGG
AAGAGACAGACGCGTATTAATTATAGCTGCATTGACGGCCTGCAGGCTGTCTCTTATACA
CATCTGACGCTGCCGACGAGTTGGTTCCACCATGGAAGACGCCAAAAACATAAAGAAAGG
CCCGGCGCCATTCTATCCGCTGGAAGATGGAACCGCTGGAGAGCAACTGCATAAGGCTAT
GAAGAGATACGCCCTGGTTCCTGGAACAATTGCTTTTACAGATGCACATATCGAGGTGGA
CATCACTTACGCTGAGTACTTCGAAATGTCCGTTCGGTTGGCAGAAGCTATGAAACGATA
TGGGCTGAATACAAATCACAGAATCGTCGTATGCAGTGAAAACTCTCTTCAATTCTTTAT
GCCGGTGTTGGGCGCGTTATTTATCGGAGTTGCAGTTGCGCCCGCGAACGACATTTATAA
TGAACGTGAATTGCTCAACAGTATGGGCATTTCGCAGCCTACCGTGGTGTTCGTTTCCAA
AAAGGGGTTGCAAAAAATTTTGAACGTGCAAAAAAAGCTCCCAATCATCCAAAAAATTAT
TATCATGGATTCTAAAACGGATTACCAGGGATTTCAGTCGATGTACACGTTCGTCACATC
TCATCTACCTCCCGGTTTTAATGAATACGATTTTGTGCCAGAGTCCTTCGATAGGGACAA
GACAATTGCACTGATCATGAACTCCTCTGGATCTACTGGTCTGCCTAAAGGTGTCGCTCT
GCCTCATAGAACTGCCTGCGTGAGATTCTCGCATG
>pLT.132_si-DHS_3.1_swaI <unknown description>
aaatggtcagtattgagcgatatctagagaattcgtataggtccactggtgaggacgtgt
gtgactatctgactgttgattatggactggtcgcttggaatctccacttacctgcctccc
atttacgtctatgatgaggatgttggtggagagcatgtggaggaagtggatagggaaggt
tgtagagtagatccggttgaagtgatgaggataggaggaggTCACgacataatccaccat
caacatgcaagtccagtcaacaactttccctcagacgttagtggtaatcgaacctcaaca
cctagcccagaacaagcgctctggccgcgACAAGTTTGTACAAAAAAGCAGGCTTTAAGT
TCTACCCGTGGCCTTGTCCAGCTCAGCTGGGACACCTGGAACTaattttagggttgcctg
gctaagccccacactggtatttgaagtttgcgtcctccctagactcaagcccatttcacc
acctctgaaggtgagtgcaggctgatattaattaacagtgagttgattcactggcatctt
ccagtcattaaagcaaatatttggcttaaaatagccttcttcccacctcaaatatcaaac
tttttgcctattcccttactctatcatggttgactcaccagcagttgcatgatggtgtat
gtggcctaagaacagagtttgattctaaaagggaagtgaaatactctttaacatctgcaa
gtgagactgtttgaacagcaggccagccttcagtatgactacattgtttttctgtccatt
gtggtgctgactcagcatcagttaataaaccctcttgagcaggctggatttctcttgttt
aattatcagcttggagctttctgaggactcttaggaattgttcattcagttttccaGccc
cagcagatctgccttctaaaagtcctgcttcctcttggtgctagcgtcccctctggcata
acatgcaatcacaggtgggccacgcagcaagcagcgagtgtgtgctaatcatgtccccta
gtgggaatttaattgttctgtactgagagagagattgcATCTAGACCCAGCTTTcttGTA
CAAAGTGGTACTCGAGTACTGGCCGcggtTAAGCTTCAGTTTTTCCTTAGTTCCTGTTAC
ATTTCTGTGTGTCTCCATTAGTGACCTCCCATAGTCCAAGCATGAGCAGTTCTGGCCAGG
CCCCTGTCGGGGTCAGTGCCCCACCCCCGCCTTCTGGTTCTGTGTAACCTTCTAAGCAAA
CCTTCTGGCTCAAGCACAGCAATGCTGAGTCATGATGAGTCATGCTGAGGCTTAGGGTGT
GTGCCCAGATGTTCTCAGCCTAGAGTGATGACTCCTATCTGGGTCCCCAGCAGGATGCTT
ACAGGGCAGATGGCAAAAAAAAGGAGAAGCTGACCACCTGACTAAAACTCCACCTCAAAC
GGCATCATAAAGAAAATGGATGCCTGAGACAGAATGTGACATATTCTAGAATATATTGTG
Ctatgacttatccacgaacgcctctataatgctgcaagtttggtaattacacgagggtat
caacaatagaacatcacttcgcggagaatacccaagcaagaacatgagaattttctgctt
acacgatgtcgcgagtgttcggctccccccggttcctcgcttcgcatttgattctctgca
agtaaaaacctacagactagggcttagtcgttgcccactggtaaggcattcactgttctg
cgaccgttggcctaacacgacatatacgcccacagtttacgtgtagactgcagacagcgt
gcaccttttcgggttagtagttgtaacttgtggctcgagtccggtgtgctaaaggctgac
ctggtaaaaaaattatcggaccaagtaaagttggcatgttagcctaggacctagagggat
gatcatatcttagtgtggcttcccaccgcttagagatctttcgtgtcagtcttaacttag
cctgagctggagtacgccatatccctagatccggaaactcattctataagcgttgaaggt
agacgcagcccgtactcgatgcttgttgagtgccgacttaagtgatccagtccatatgat
cctcaggattgccggtctgtcccgaagtgggcatatcgtggtcggaaactaaccgctata
cacgcaaagacacctctaaacggtggatatgtgggggtgggcgggaggatgatcgacaaa
gagggtccggaagatatacacggagctgggtAGCGTGCATCTCAATTAGTCAGCAACCAT
AGTCCCGCCCCTAACTCCGCCCATCCCGCCCCTAACTCCGCCCAGTTCCGCCCATTCTCC
GCCCCATCGCTGACTAATTTTTTTTATTTATGCAGAGGCCGAGGCCGCCTCGGCCTCTGA
GCTATTCCAGAAGTAGTGAGGAGGCTTTTTtGGAGGCCTAGGCTTTTGCAAAaagTGGAA
GAGACAGACGCGTATTAATTATAGCTGCATTGACGGCCTGCAGGCTGTCTCTTATACACA
TCTGACGCTGCCGACGAGTTGGTTCCACCATGGAAGACGCCAAAAACATAAAGAAAGGCC
CGGCGCCATTCTATCCGCTGGAAGATGGAACCGCTGGAGAGCAACTGCATAAGGCTATGA
AGAGATACGCCCTGGTTCCTGGAACAATTGCTTTTACAGATGCACATATCGAGGTGGACA
TCACTTACGCTGAGTACTTCGAAATGTCCGTTCGGTTGGCAGAAGCTATGAAACGATATG
GGCTGAATACAAATCACAGAATCGTCGTATGCAGTGAAAACTCTCTTCAATTCTTTATGC
CGGTGTTGGGCGCGTTATTTATCGGAGTTGCAGTTGCGCCCGCGAACGACATTTATAATG
AACGTGAATTGCTCAACAGTATGGGCATTTCGCAGCCTACCGTGGTGTTCGTTTCCAAAA
AGGGGTTGCAAAAAATTTTGAACGTGCAAAAAAAGCTCCCAATCATCCAAAAAATTATTA
TCATGGATTCTAAAACGGATTACCAGGGATTTCAGTCGATGTACACGTTCGTCACATCTC
ATCTACCTCCCGGTTTTAATGAATACGATTTTGTGCCAGAGTCCTTCGATAGGGACAAGA
CAATTGCACTGATCATGAACTCCTCTGGATCTACTGGTCTGCCTAAAGGTGTCGCTCTGC
CTCATAGAACTGCCTGCGTGAGATTCTCGCATGCCAGAGATCCTATTTTTGGCAATCAAA
TCATTCCGGATACTGCGATTTTAAGTGTTGTTCCATTCCATCACGGTTTTGGAATGTTTA
CTACACTCGGATATTTGATATGTGGATTTCGAGTCGTCTTAATGTATAGATTTGAAGAAG
AGCTGTTTCTGAGGAGCCTTCAGGATTACAAGATTCAAAGTGCGCTGCTGGTGCCAACCC
TATTCTCCTTCTTCGCCAAAAGCACTCTGATTGACAAATACGATTTATCTAATTTACACG
AAATTGCTTCTGGTGGCGCTCCCCTCTCTAAGGAAGTCGGGGAAGCGGTTGCCAAGAGGT
TCCATCTGCCAGGTATCAGGCAAGGATATGGGCTCACTGAGACTACATCAGCTATTCTGA
TTACACCCGAGGGGGATGATAAACCGGGCGCGGTCGGTAAAGTTGTTCCATTTTTTGAAG
CGAAGGTTGTGGATCTGGATACCGGGAAAACGCTGGGCGTTAATCAAAGAGGCGAACTGT
GTGTGAGAGGTCCTATGATTATGTCCGGTTATGTAAACAATCCGGAAGCGACCAACGCCT
TGATTGACAAGGATGGATGGCTACATTCTGGAGACATAGCTTACTGGGACGAAGACGAAC
ACTTCTTCATCGTTGACCGCCTGAAGTCTCTGATTAAGTACAAAGGCTATCAGGTGGCTC
CCGCTGAATTGGAATCCATCTTGCTCCAACACCCCAACATCTTCGACGCAGGTGTCGCAG
GTCTTCCCGACGATGACGCCGGTGAACTTCCCGCCGCCGTTGTTGTTTTGGAGCACGGAA
AGACGATGACGGAAAAAGAGATCGTGGATTACGTCGCCAGTCAAGTAACAACCGCGAAAA
AGTTGCGCGGAGGAGTTGTGTTTGTGGACGAAGTACCGAAAGGTCTTACCGGAAAACTCG
ACGCAAGAAAAATCAGAGAGATCCTCATAAAGGCCAAGAAGGGCGGAAAGATCGCCGTGT
AACGAAacttgtttattgcagcttataatggttacaaataaagcaatagcatcacaaatt
tcacaaataaagcatttttttcactgcattctagttgtggtttgtccaaactcatcaatg
tatcttatcatgtctgtCACGtggtcagtattgagcgatatctagagaattcgtcatagg
GGGATGTAATTACGTCCCTCCCCCGCTAGGGGGCAGCAGCGAGCCGCCCGGGGCTCCGCT
CCGGTCCGGCGCTCCCCCCGCATCCCCGAGgactGGGATGTAATTACGTCCCTCCCCCGC
TAGGGGGCAGCAGCGAGCCGCCCGGGGCTCCGCTCCGGTCCGGCGCTCCCCCCGCATCCC
CGAGggacGGGATGTAATTACGTCCCTCCCCCGCTAGGGGGCAGCAGCGAGCCGCCCGGG
GCTCCGCTCCGGTCCGGCGCTCCCCCCGCATCCCCGAGtccgGGGATGTAATTACGTCCC
TCCCCCGCTAGGGGGCAGCAGCGAGCCGCCCGGGGCTCCGCTCCGGTCCGGCGCTCCCCC
CGCATCCCCGAGaacgataacgaattcaagcttgatatcattcaggacgagcctcagaac
tgcacatattgatcctcgtcacaaccacaccagcacacctcaaatcccacaccactccca
caattaccattcactcaacaaactcacacatcccacgataacgaattcaagcttgatatc
attcaggacgagcctcagactccagcgtaactggactgcaatcaactcactggctcacct
tcacgggtgggcctttcttcggtagaaaatcaaaggatcttcttgagatcctttttttct
gcgcgtaatctgctgcttgcaaacaaaaaaaccaccgctaccagcggtggtttgtttgcc
ggatcaagagctaccaactctttttccgaggtaactggcttcagcagagcgcagatacca
aatactgttcttctagtgtagccgtagttaggccaccacttcaagaactctgtagcaccg
cctacatacctcgctctgctaatcctgttaccagtggctgctgccagtggcgataagtcg
tgtcttaccgggttggactcaagacgatagttaccggataaggcgcagcggtcgggctga
acggggggttcgtgcacacagcccagcttggagcgaacgacctacaccgaactgagatac
ctacagcgtgagctatgagaaagcgccacgcttcccgaagggagaaaggcggacaggtat
ccggtaagcggcagggtcggaacaggagagcgcacgagggagcttccagggggaaacgcc
tggtatctttatagtcctgtcgggtttcgccacctctgacttgagcatcgatttttgtga
tgctcgtcaggggggcggagcctatggaaaaacgccagcaacgcagaaaggcccacccga
aggtgagccaggtgattacatttgggccctcattaccaatgcttaatcagtgaggcacct
atctcagcgatctgtctatttcgttcatccatagttgcctgactccccgtcgtgtagata
actacgatgcgggagggcttaccatctggccccagtgctgcaatgataccgcgagaacca
cgctcaccggctccagatttatcagcaataaaccagccagccgggagggccgagcgcaga
agtgatcctgcaactttatccgcctccatccagtctattaattgttgccgggaagctaga
gtaagtagttcgccagttaatagtttgcgcaacgttgttgccattgctacaggcatcgtg
gtgtcacgctcgtcgtttggtatggcttcattcagctccggttcccaacgatcaaggcga
gttacatgatcccccatgttgtgcaaaaaagcggttagctccttcggtcctccgatcgtt
gccagaagtaagttggccgcagtgttatcactcatggttatggcagcactgcataattct
cttactgtcatgccatccgtgagatgcttttctgtgactggtgagtactcaaccaagtca
ttctgagaatagtgtatgcggcgaccgagttgctcttgcccggcgtcaatacgggataat
accgcgccacatagcagaactttaaaagtgctcatcattggaaaacgttcttcggggcgt
aaactctcaaggatcttaccgctgttgagatccagttcgatgtaacccactcgtgcaccc
aactgatcttcagcatcttttactttcaccagcgtttctgggtgagcaaaaacaggaagg
caaaatgccgcaaaaaagggaataagggcgacacggaaatgttgaatactcattttagct
tccttagctcctgaaaatctcgataactcaaaaaatacgcccggtagtgatcttatttca
ttatggtgaaagttggaacctcttacgtgccgatcaagtcaaaagcctccggtcggaggc
ttttgactttctgctatggaggtcaggtatgattt
>pLT.133_si-DHS_5_nrulI <unknown description>
cgagtgttcggctccccccggttcctcgcttcgcatttgattctctgcaagtaaaaacct
acagactagggcttagtcgttgcccactggtaaggcattcactgttctgcgaccgttggc
ctaacacgacatatacgcccacagtttacgtgtagactgcagacagcgtgcaccttttcg
ggttagtagttgtaacttgtggctcgagtccggtgtgctaaaggctgacctggtaaaaaa
attatcggaccaagtaaagttggcatgttagcctaggacctagagggatgatcatatctt
agtgtggcttcccaccgcttagagatctttcgtgtcagtcttaacttagcctgagctgga
gtacgccatatccctagatccggaaactcattctataagcgttgaaggtagacgcagccc
gtactcgatgcttgttgagtgccgacttaagtgatccagtccatatgatcctcaggattg
ccggtctgtcccgaagtgggcatatcgtggtcggaaactaaccgctatacacgcaaagac
acctctaaacggtggatatgtgggggtgggcgggaggatgatcgacaaagagggtccgga
agatatacacggagctgggtAGCGTGCATCTCAATTAGTCAGCAACCATAGTCCCGCCCC
TAACTCCGCCCATCCCGCCCCTAACTCCGCCCAGTTCCGCCCATTCTCCGCCCCATCGCT
GACTAATTTTTTTTATTTATGCAGAGGCCGAGGCCGCCTCGGCCTCTGAGCTATTCCAGA
AGTAGTGAGGAGGCTTTTTtGGAGGCCTAGGCTTTTGCAAAaagTGGAAGAGACAGACGC
GTATTAATTATAGCTGCATTGACGGCCTGCAGGCTGTCTCTTATACACATCTGACGCTGC
CGACGAGTTGGTTCCACCATGGAAGACGCCAAAAACATAAAGAAAGGCCCGGCGCCATTC
TATCCGCTGGAAGATGGAACCGCTGGAGAGCAACTGCATAAGGCTATGAAGAGATACGCC
CTGGTTCCTGGAACAATTGCTTTTACAGATGCACATATCGAGGTGGACATCACTTACGCT
GAGTACTTCGAAATGTCCGTTCGGTTGGCAGAAGCTATGAAACGATATGGGCTGAATACA
AATCACAGAATCGTCGTATGCAGTGAAAACTCTCTTCAATTCTTTATGCCGGTGTTGGGC
GCGTTATTTATCGGAGTTGCAGTTGCGCCCGCGAACGACATTTATAATGAACGTGAATTG
CTCAACAGTATGGGCATTTCGCAGCCTACCGTGGTGTTCGTTTCCAAAAAGGGGTTGCAA
AAAATTTTGAACGTGCAAAAAAAGCTCCCAATCATCCAAAAAATTATTATCATGGATTCT
AAAACGGATTACCAGGGATTTCAGTCGATGTACACGTTCGTCACATCTCATCTACCTCCC
GGTTTTAATGAATACGATTTTGTGCCAGAGTCCTTCGATAGGGACAAGACAATTGCACTG
ATCATGAACTCCTCTGGATCTACTGGTCTGCCTAAAGGTGTCGCTCTGCCTCATAGAACT
GCCTGCGTGAGATTCTCGCATGCCAGAGATCCTATTTTTGGCAATCAAATCATTCCGGAT
ACTGCGATTTTAAGTGTTGTTCCATTCCATCACGGTTTTGGAATGTTTACTACACTCGGA
TATTTGATATGTGGATTTCGAGTCGTCTTAATGTATAGATTTGAAGAAGAGCTGTTTCTG
AGGAGCCTTCAGGATTACAAGATTCAAAGTGCGCTGCTGGTGCCAACCCTATTCTCCTTC
TTCGCCAAAAGCACTCTGATTGACAAATACGATTTATCTAATTTACACGAAATTGCTTCT
GGTGGCGCTCCCCTCTCTAAGGAAGTCGGGGAAGCGGTTGCCAAGAGGTTCCATCTGCCA
GGTATCAGGCAAGGATATGGGCTCACTGAGACTACATCAGCTATTCTGATTACACCCGAG
GGGGATGATAAACCGGGCGCGGTCGGTAAAGTTGTTCCATTTTTTGAAGCGAAGGTTGTG
GATCTGGATACCGGGAAAACGCTGGGCGTTAATCAAAGAGGCGAACTGTGTGTGAGAGGT
CCTATGATTATGTCCGGTTATGTAAACAATCCGGAAGCGACCAACGCCTTGATTGACAAG
GATGGATGGCTACATTCTGGAGACATAGCTTACTGGGACGAAGACGAACACTTCTTCATC
GTTGACCGCCTGAAGTCTCTGATTAAGTACAAAGGCTATCAGGTGGCTCCCGCTGAATTG
GAATCCATCTTGCTCCAACACCCCAACATCTTCGACGCAGGTGTCGCAGGTCTTCCCGAC
GATGACGCCGGTGAACTTCCCGCCGCCGTTGTTGTTTTGGAGCACGGAAAGACGATGACG
GAAAAAGAGATCGTGGATTACGTCGCCAGTCAAGTAACAACCGCGAAAAAGTTGCGCGGA
GGAGTTGTGTTTGTGGACGAAGTACCGAAAGGTCTTACCGGAAAACTCGACGCAAGAAAA
ATCAGAGAGATCCTCATAAAGGCCAAGAAGGGCGGAAAGATCGCCGTGTAACGAAacttg
tttattgcagcttataatggttacaaataaagcaatagcatcacaaatttcacaaataaa
gcatttttttcactgcattctagttgtggtttgtccaaactcatcaatgtatcttatcat
gtctgtCACGtggtcagtattgagcgatatctagagaattcgtcataggGGGATGTAATT
ACGTCCCTCCCCCGCTAGGGGGCAGCAGCGAGCCGCCCGGGGCTCCGCTCCGGTCCGGCG
CTCCCCCCGCATCCCCGAGgactGGGATGTAATTACGTCCCTCCCCCGCTAGGGGGCAGC
AGCGAGCCGCCCGGGGCTCCGCTCCGGTCCGGCGCTCCCCCCGCATCCCCGAGggacGGG
ATGTAATTACGTCCCTCCCCCGCTAGGGGGCAGCAGCGAGCCGCCCGGGGCTCCGCTCCG
GTCCGGCGCTCCCCCCGCATCCCCGAGtccgGGGATGTAATTACGTCCCTCCCCCGCTAG
GGGGCAGCAGCGAGCCGCCCGGGGCTCCGCTCCGGTCCGGCGCTCCCCCCGCATCCCCGA
Gaacgataacgaattcaagcttgatatcattcaggacgagcctcagaactgcacatattg
atcctcgtcacaaccacaccagcacacctcaaatcccacaccactcccacaattaccatt
cactcaacaaactcacacatcccacgataacgaattcaagcttgatatcattcaggacga
gcctcagactccagcgtaactggactgcaatcaactcactggctcaccttcacgggtggg
cctttcttcggtagaaaatcaaaggatcttcttgagatcctttttttctgcgcgtaatct
gctgcttgcaaacaaaaaaaccaccgctaccagcggtggtttgtttgccggatcaagagc
taccaactctttttccgaggtaactggcttcagcagagcgcagataccaaatactgttct
tctagtgtagccgtagttaggccaccacttcaagaactctgtagcaccgcctacatacct
cgctctgctaatcctgttaccagtggctgctgccagtggcgataagtcgtgtcttaccgg
gttggactcaagacgatagttaccggataaggcgcagcggtcgggctgaacggggggttc
gtgcacacagcccagcttggagcgaacgacctacaccgaactgagatacctacagcgtga
gctatgagaaagcgccacgcttcccgaagggagaaaggcggacaggtatccggtaagcgg
cagggtcggaacaggagagcgcacgagggagcttccagggggaaacgcctggtatcttta
tagtcctgtcgggtttcgccacctctgacttgagcatcgatttttgtgatgctcgtcagg
ggggcggagcctatggaaaaacgccagcaacgcagaaaggcccacccgaaggtgagccag
gtgattacatttgggccctcattaccaatgcttaatcagtgaggcacctatctcagcgat
ctgtctatttcgttcatccatagttgcctgactccccgtcgtgtagataactacgatgcg
ggagggcttaccatctggccccagtgctgcaatgataccgcgagaaccacgctcaccggc
tccagatttatcagcaataaaccagccagccgggagggccgagcgcagaagtgatcctgc
aactttatccgcctccatccagtctattaattgttgccgggaagctagagtaagtagttc
gccagttaatagtttgcgcaacgttgttgccattgctacaggcatcgtggtgtcacgctc
gtcgtttggtatggcttcattcagctccggttcccaacgatcaaggcgagttacatgatc
ccccatgttgtgcaaaaaagcggttagctccttcggtcctccgatcgttgccagaagtaa
gttggccgcagtgttatcactcatggttatggcagcactgcataattctcttactgtcat
gccatccgtgagatgcttttctgtgactggtgagtactcaaccaagtcattctgagaata
gtgtatgcggcgaccgagttgctcttgcccggcgtcaatacgggataataccgcgccaca
tagcagaactttaaaagtgctcatcattggaaaacgttcttcggggcgtaaactctcaag
gatcttaccgctgttgagatccagttcgatgtaacccactcgtgcacccaactgatcttc
agcatcttttactttcaccagcgtttctgggtgagcaaaaacaggaaggcaaaatgccgc
aaaaaagggaataagggcgacacggaaatgttgaatactcattttagcttccttagctcc
tgaaaatctcgataactcaaaaaatacgcccggtagtgatcttatttcattatggtgaaa
gttggaacctcttacgtgccgatcaagtcaaaagcctccggtcggaggcttttgactttc
tgctatggaggtcaggtatgatttaaatggtcagtattgagcgatatctagagaattcgt
ataggtccactggtgaggacgtgtgtgactatctgactgttgattatggactggtcgctt
ggaatctccacttacctgcctcccatttacgtctatgatgaggatgttggtggagagcat
gtggaggaagtggatagggaaggttgtagagtagatccggttgaagtgatgaggatagga
ggaggTCACgacataatccaccatcaacatgcaagtccagtcaacaactttccctcagac
gttagtggtaatcgaacctcaacacctagcccagaacaagcgctctggccgcgACAAGTT
TGTACAAAAAAGCAGGCTTTgccctgtccagtcctttgggactgaagtaaaaatctccat
tctgtgggtcatctttgccttttaattctataatgttcttatcgtcagttcagctcttag
cttaagtttttcaatttccgtcattctcctttaaaatcatagctaagtcaagtaatgctc
ttagatcatttagttcaaggttcagaaagacagtcacttacccaaaggcatataggtaaa
gccagaccggggacttgaagcaaagcttttctgacttctccaatgagtgcttctcgatta
tgctacactggcccctcttggtgtcactgtggttttagttatcatcttaatatatttcag
accaatccttaagctattttgtgtttttttccctctgaatgtataacttcctatttcaat
atattaagcaaccaaaaaacagacaatgcctgtgttcctgaagaaggtccttcgaaacta
acctaagaggtgagggttctcttatcctatttccctATCTAGACCCAGCTTTcttGTACA
AAGTGGTACTCGAGTACTGGCCGcggtTAAGCTTCAGTTTTTCCTTAGTTCCTGTTACAT
TTCTGTGTGTCTCCATTAGTGACCTCCCATAGTCCAAGCATGAGCAGTTCTGGCCAGGCC
CCTGTCGGGGTCAGTGCCCCACCCCCGCCTTCTGGTTCTGTGTAACCTTCTAAGCAAACC
TTCTGGCTCAAGCACAGCAATGCTGAGTCATGATGAGTCATGCTGAGGCTTAGGGTGTGT
GCCCAGATGTTCTCAGCCTAGAGTGATGACTCCTATCTGGGTCCCCAGCAGGATGCTTAC
AGGGCAGATGGCAAAAAAAAGGAGAAGCTGACCACCTGACTAAAACTCCACCTCAAACGG
CATCATAAAGAAAATGGATGCCTGAGACAGAATGTGACATATTCTAGAATATATTGTGCt
atgacttatccacgaacgcctctataatgctgcaagtttggtaattacacgagggtatca
acaatagaacatcacttcgcggagaatacccaagcaagaacatgagaattttctgcttac
acgatgtcg
>pLT.132_si-DHS_3.1_nruI <unknown description>
cgagtgttcggctccccccggttcctcgcttcgcatttgattctctgcaagtaaaaacct
acagactagggcttagtcgttgcccactggtaaggcattcactgttctgcgaccgttggc
ctaacacgacatatacgcccacagtttacgtgtagactgcagacagcgtgcaccttttcg
ggttagtagttgtaacttgtggctcgagtccggtgtgctaaaggctgacctggtaaaaaa
attatcggaccaagtaaagttggcatgttagcctaggacctagagggatgatcatatctt
agtgtggcttcccaccgcttagagatctttcgtgtcagtcttaacttagcctgagctgga
gtacgccatatccctagatccggaaactcattctataagcgttgaaggtagacgcagccc
gtactcgatgcttgttgagtgccgacttaagtgatccagtccatatgatcctcaggattg
ccggtctgtcccgaagtgggcatatcgtggtcggaaactaaccgctatacacgcaaagac
acctctaaacggtggatatgtgggggtgggcgggaggatgatcgacaaagagggtccgga
agatatacacggagctgggtAGCGTGCATCTCAATTAGTCAGCAACCATAGTCCCGCCCC
TAACTCCGCCCATCCCGCCCCTAACTCCGCCCAGTTCCGCCCATTCTCCGCCCCATCGCT
GACTAATTTTTTTTATTTATGCAGAGGCCGAGGCCGCCTCGGCCTCTGAGCTATTCCAGA
AGTAGTGAGGAGGCTTTTTtGGAGGCCTAGGCTTTTGCAAAaagTGGAAGAGACAGACGC
GTATTAATTATAGCTGCATTGACGGCCTGCAGGCTGTCTCTTATACACATCTGACGCTGC
CGACGAGTTGGTTCCACCATGGAAGACGCCAAAAACATAAAGAAAGGCCCGGCGCCATTC
TATCCGCTGGAAGATGGAACCGCTGGAGAGCAACTGCATAAGGCTATGAAGAGATACGCC
CTGGTTCCTGGAACAATTGCTTTTACAGATGCACATATCGAGGTGGACATCACTTACGCT
GAGTACTTCGAAATGTCCGTTCGGTTGGCAGAAGCTATGAAACGATATGGGCTGAATACA
AATCACAGAATCGTCGTATGCAGTGAAAACTCTCTTCAATTCTTTATGCCGGTGTTGGGC
GCGTTATTTATCGGAGTTGCAGTTGCGCCCGCGAACGACATTTATAATGAACGTGAATTG
CTCAACAGTATGGGCATTTCGCAGCCTACCGTGGTGTTCGTTTCCAAAAAGGGGTTGCAA
AAAATTTTGAACGTGCAAAAAAAGCTCCCAATCATCCAAAAAATTATTATCATGGATTCT
AAAACGGATTACCAGGGATTTCAGTCGATGTACACGTTCGTCACATCTCATCTACCTCCC
GGTTTTAATGAATACGATTTTGTGCCAGAGTCCTTCGATAGGGACAAGACAATTGCACTG
ATCATGAACTCCTCTGGATCTACTGGTCTGCCTAAAGGTGTCGCTCTGCCTCATAGAACT
GCCTGCGTGAGATTCTCGCATGCCAGAGATCCTATTTTTGGCAATCAAATCATTCCGGAT
ACTGCGATTTTAAGTGTTGTTCCATTCCATCACGGTTTTGGAATGTTTACTACACTCGGA
TATTTGATATGTGGATTTCGAGTCGTCTTAATGTATAGATTTGAAGAAGAGCTGTTTCTG
AGGAGCCTTCAGGATTACAAGATTCAAAGTGCGCTGCTGGTGCCAACCCTATTCTCCTTC
TTCGCCAAAAGCACTCTGATTGACAAATACGATTTATCTAATTTACACGAAATTGCTTCT
GGTGGCGCTCCCCTCTCTAAGGAAGTCGGGGAAGCGGTTGCCAAGAGGTTCCATCTGCCA
GGTATCAGGCAAGGATATGGGCTCACTGAGACTACATCAGCTATTCTGATTACACCCGAG
GGGGATGATAAACCGGGCGCGGTCGGTAAAGTTGTTCCATTTTTTGAAGCGAAGGTTGTG
GATCTGGATACCGGGAAAACGCTGGGCGTTAATCAAAGAGGCGAACTGTGTGTGAGAGGT
CCTATGATTATGTCCGGTTATGTAAACAATCCGGAAGCGACCAACGCCTTGATTGACAAG
GATGGATGGCTACATTCTGGAGACATAGCTTACTGGGACGAAGACGAACACTTCTTCATC
GTTGACCGCCTGAAGTCTCTGATTAAGTACAAAGGCTATCAGGTGGCTCCCGCTGAATTG
GAATCCATCTTGCTCCAACACCCCAACATCTTCGACGCAGGTGTCGCAGGTCTTCCCGAC
GATGACGCCGGTGAACTTCCCGCCGCCGTTGTTGTTTTGGAGCACGGAAAGACGATGACG
GAAAAAGAGATCGTGGATTACGTCGCCAGTCAAGTAACAACCGCGAAAAAGTTGCGCGGA
GGAGTTGTGTTTGTGGACGAAGTACCGAAAGGTCTTACCGGAAAACTCGACGCAAGAAAA
ATCAGAGAGATCCTCATAAAGGCCAAGAAGGGCGGAAAGATCGCCGTGTAACGAAacttg
tttattgcagcttataatggttacaaataaagcaatagcatcacaaatttcacaaataaa
gcatttttttcactgcattctagttgtggtttgtccaaactcatcaatgtatcttatcat
gtctgtCACGtggtcagtattgagcgatatctagagaattcgtcataggGGGATGTAATT
ACGTCCCTCCCCCGCTAGGGGGCAGCAGCGAGCCGCCCGGGGCTCCGCTCCGGTCCGGCG
CTCCCCCCGCATCCCCGAGgactGGGATGTAATTACGTCCCTCCCCCGCTAGGGGGCAGC
AGCGAGCCGCCCGGGGCTCCGCTCCGGTCCGGCGCTCCCCCCGCATCCCCGAGggacGGG
ATGTAATTACGTCCCTCCCCCGCTAGGGGGCAGCAGCGAGCCGCCCGGGGCTCCGCTCCG
GTCCGGCGCTCCCCCCGCATCCCCGAGtccgGGGATGTAATTACGTCCCTCCCCCGCTAG
GGGGCAGCAGCGAGCCGCCCGGGGCTCCGCTCCGGTCCGGCGCTCCCCCCGCATCCCCGA
Gaacgataacgaattcaagcttgatatcattcaggacgagcctcagaactgcacatattg
atcctcgtcacaaccacaccagcacacctcaaatcccacaccactcccacaattaccatt
cactcaacaaactcacacatcccacgataacgaattcaagcttgatatcattcaggacga
gcctcagactccagcgtaactggactgcaatcaactcactggctcaccttcacgggtggg
cctttcttcggtagaaaatcaaaggatcttcttgagatcctttttttctgcgcgtaatct
gctgcttgcaaacaaaaaaaccaccgctaccagcggtggtttgtttgccggatcaagagc
taccaactctttttccgaggtaactggcttcagcagagcgcagataccaaatactgttct
tctagtgtagccgtagttaggccaccacttcaagaactctgtagcaccgcctacatacct
cgctctgctaatcctgttaccagtggctgctgccagtggcgataagtcgtgtcttaccgg
gttggactcaagacgatagttaccggataaggcgcagcggtcgggctgaacggggggttc
gtgcacacagcccagcttggagcgaacgacctacaccgaactgagatacctacagcgtga
gctatgagaaagcgccacgcttcccgaagggagaaaggcggacaggtatccggtaagcgg
cagggtcggaacaggagagcgcacgagggagcttccagggggaaacgcctggtatcttta
tagtcctgtcgggtttcgccacctctgacttgagcatcgatttttgtgatgctcgtcagg
ggggcggagcctatggaaaaacgccagcaacgcagaaaggcccacccgaaggtgagccag
gtgattacatttgggccctcattaccaatgcttaatcagtgaggcacctatctcagcgat
ctgtctatttcgttcatccatagttgcctgactccccgtcgtgtagataactacgatgcg
ggagggcttaccatctggccccagtgctgcaatgataccgcgagaaccacgctcaccggc
tccagatttatcagcaataaaccagccagccgggagggccgagcgcagaagtgatcctgc
aactttatccgcctccatccagtctattaattgttgccgggaagctagagtaagtagttc
gccagttaatagtttgcgcaacgttgttgccattgctacaggcatcgtggtgtcacgctc
gtcgtttggtatggcttcattcagctccggttcccaacgatcaaggcgagttacatgatc
ccccatgttgtgcaaaaaagcggttagctccttcggtcctccgatcgttgccagaagtaa
gttggccgcagtgttatcactcatggttatggcagcactgcataattctcttactgtcat
gccatccgtgagatgcttttctgtgactggtgagtactcaaccaagtcattctgagaata
gtgtatgcggcgaccgagttgctcttgcccggcgtcaatacgggataataccgcgccaca
tagcagaactttaaaagtgctcatcattggaaaacgttcttcggggcgtaaactctcaag
gatcttaccgctgttgagatccagttcgatgtaacccactcgtgcacccaactgatcttc
agcatcttttactttcaccagcgtttctgggtgagcaaaaacaggaaggcaaaatgccgc
aaaaaagggaataagggcgacacggaaatgttgaatactcattttagcttccttagctcc
tgaaaatctcgataactcaaaaaatacgcccggtagtgatcttatttcattatggtgaaa
gttggaacctcttacgtgccgatcaagtcaaaagcctccggtcggaggcttttgactttc
tgctatggaggtcaggtatgatttaaatggtcagtattgagcgatatctagagaattcgt
ataggtccactggtgaggacgtgtgtgactatctgactgttgattatggactggtcgctt
ggaatctccacttacctgcctcccatttacgtctatgatgaggatgttggtggagagcat
gtggaggaagtggatagggaaggttgtagagtagatccggttgaagtgatgaggatagga
ggaggTCACgacataatccaccatcaacatgcaagtccagtcaacaactttccctcagac
gttagtggtaatcgaacctcaacacctagcccagaacaagcgctctggccgcgACAAGTT
TGTACAAAAAAGCAGGCTTTAAGTTCTACCCGTGGCCTTGTCCAGCTCAGCTGGGACACC
TGGAACTaattttagggttgcctggctaagccccacactggtatttgaagtttgcgtcct
ccctagactcaagcccatttcaccacctctgaaggtgagtgcaggctgatattaattaac
agtgagttgattcactggcatcttccagtcattaaagcaaatatttggcttaaaatagcc
ttcttcccacctcaaatatcaaactttttgcctattcccttactctatcatggttgactc
accagcagttgcatgatggtgtatgtggcctaagaacagagtttgattctaaaagggaag
tgaaatactctttaacatctgcaagtgagactgtttgaacagcaggccagccttcagtat
gactacattgtttttctgtccattgtggtgctgactcagcatcagttaataaaccctctt
gagcaggctggatttctcttgtttaattatcagcttggagctttctgaggactcttagga
attgttcattcagttttccaGccccagcagatctgccttctaaaagtcctgcttcctctt
ggtgctagcgtcccctctggcataacatgcaatcacaggtgggccacgcagcaagcagcg
agtgtgtgctaatcatgtcccctagtgggaatttaattgttctgtactgagagagagatt
gcATCTAGACCCAGCTTTcttGTACAAAGTGGTACTCGAGTACTGGCCGcggtTAAGCTT
CAGTTTTTCCTTAGTTCCTGTTACATTTCTGTGTGTCTCCATTAGTGACCTCCCATAGTC
CAAGCATGAGCAGTTCTGGCCAGGCCCCTGTCGGGGTCAGTGCCCCACCCCCGCCTTCTG
GTTCTGTGTAACCTTCTAAGCAAACCTTCTGGCTCAAGCACAGCAATGCTGAGTCATGAT
GAGTCATGCTGAGGCTTAGGGTGTGTGCCCAGATGTTCTCAGCCTAGAGTGATGACTCCT
ATCTGGGTCCCCAGCAGGATGCTTACAGGGCAGATGGCAAAAAAAAGGAGAAGCTGACCA
CCTGACTAAAACTCCACCTCAAACGGCATCATAAAGAAAATGGATGCCTGAGACAGAATG
TGACATATTCTAGAATATATTGTGCtatgacttatccacgaacgcctctataatgctgca
agtttggtaattacacgagggtatcaacaatagaacatcacttcgcggagaatacccaag
caagaacatgagaattttctgcttacacgatgtcg
>pLT.131_si-DHS_2_sphI <unknown description>
CCAGAGATCCTATTTTTGGCAATCAAATCATTCCGGATACTGCGATTTTAAGTGTTGTTC
CATTCCATCACGGTTTTGGAATGTTTACTACACTCGGATATTTGATATGTGGATTTCGAG
TCGTCTTAATGTATAGATTTGAAGAAGAGCTGTTTCTGAGGAGCCTTCAGGATTACAAGA
TTCAAAGTGCGCTGCTGGTGCCAACCCTATTCTCCTTCTTCGCCAAAAGCACTCTGATTG
ACAAATACGATTTATCTAATTTACACGAAATTGCTTCTGGTGGCGCTCCCCTCTCTAAGG
AAGTCGGGGAAGCGGTTGCCAAGAGGTTCCATCTGCCAGGTATCAGGCAAGGATATGGGC
TCACTGAGACTACATCAGCTATTCTGATTACACCCGAGGGGGATGATAAACCGGGCGCGG
TCGGTAAAGTTGTTCCATTTTTTGAAGCGAAGGTTGTGGATCTGGATACCGGGAAAACGC
TGGGCGTTAATCAAAGAGGCGAACTGTGTGTGAGAGGTCCTATGATTATGTCCGGTTATG
TAAACAATCCGGAAGCGACCAACGCCTTGATTGACAAGGATGGATGGCTACATTCTGGAG
ACATAGCTTACTGGGACGAAGACGAACACTTCTTCATCGTTGACCGCCTGAAGTCTCTGA
TTAAGTACAAAGGCTATCAGGTGGCTCCCGCTGAATTGGAATCCATCTTGCTCCAACACC
CCAACATCTTCGACGCAGGTGTCGCAGGTCTTCCCGACGATGACGCCGGTGAACTTCCCG
CCGCCGTTGTTGTTTTGGAGCACGGAAAGACGATGACGGAAAAAGAGATCGTGGATTACG
TCGCCAGTCAAGTAACAACCGCGAAAAAGTTGCGCGGAGGAGTTGTGTTTGTGGACGAAG
TACCGAAAGGTCTTACCGGAAAACTCGACGCAAGAAAAATCAGAGAGATCCTCATAAAGG
CCAAGAAGGGCGGAAAGATCGCCGTGTAACGAAacttgtttattgcagcttataatggtt
acaaataaagcaatagcatcacaaatttcacaaataaagcatttttttcactgcattcta
gttgtggtttgtccaaactcatcaatgtatcttatcatgtctgtCACGtggtcagtattg
agcgatatctagagaattcgtcataggGGGATGTAATTACGTCCCTCCCCCGCTAGGGGG
CAGCAGCGAGCCGCCCGGGGCTCCGCTCCGGTCCGGCGCTCCCCCCGCATCCCCGAGgac
tGGGATGTAATTACGTCCCTCCCCCGCTAGGGGGCAGCAGCGAGCCGCCCGGGGCTCCGC
TCCGGTCCGGCGCTCCCCCCGCATCCCCGAGggacGGGATGTAATTACGTCCCTCCCCCG
CTAGGGGGCAGCAGCGAGCCGCCCGGGGCTCCGCTCCGGTCCGGCGCTCCCCCCGCATCC
CCGAGtccgGGGATGTAATTACGTCCCTCCCCCGCTAGGGGGCAGCAGCGAGCCGCCCGG
GGCTCCGCTCCGGTCCGGCGCTCCCCCCGCATCCCCGAGaacgataacgaattcaagctt
gatatcattcaggacgagcctcagaactgcacatattgatcctcgtcacaaccacaccag
cacacctcaaatcccacaccactcccacaattaccattcactcaacaaactcacacatcc
cacgataacgaattcaagcttgatatcattcaggacgagcctcagactccagcgtaactg
gactgcaatcaactcactggctcaccttcacgggtgggcctttcttcggtagaaaatcaa
aggatcttcttgagatcctttttttctgcgcgtaatctgctgcttgcaaacaaaaaaacc
accgctaccagcggtggtttgtttgccggatcaagagctaccaactctttttccgaggta
actggcttcagcagagcgcagataccaaatactgttcttctagtgtagccgtagttaggc
caccacttcaagaactctgtagcaccgcctacatacctcgctctgctaatcctgttacca
gtggctgctgccagtggcgataagtcgtgtcttaccgggttggactcaagacgatagtta
ccggataaggcgcagcggtcgggctgaacggggggttcgtgcacacagcccagcttggag
cgaacgacctacaccgaactgagatacctacagcgtgagctatgagaaagcgccacgctt
cccgaagggagaaaggcggacaggtatccggtaagcggcagggtcggaacaggagagcgc
acgagggagcttccagggggaaacgcctggtatctttatagtcctgtcgggtttcgccac
ctctgacttgagcatcgatttttgtgatgctcgtcaggggggcggagcctatggaaaaac
gccagcaacgcagaaaggcccacccgaaggtgagccaggtgattacatttgggccctcat
taccaatgcttaatcagtgaggcacctatctcagcgatctgtctatttcgttcatccata
gttgcctgactccccgtcgtgtagataactacgatgcgggagggcttaccatctggcccc
agtgctgcaatgataccgcgagaaccacgctcaccggctccagatttatcagcaataaac
cagccagccgggagggccgagcgcagaagtgatcctgcaactttatccgcctccatccag
tctattaattgttgccgggaagctagagtaagtagttcgccagttaatagtttgcgcaac
gttgttgccattgctacaggcatcgtggtgtcacgctcgtcgtttggtatggcttcattc
agctccggttcccaacgatcaaggcgagttacatgatcccccatgttgtgcaaaaaagcg
gttagctccttcggtcctccgatcgttgccagaagtaagttggccgcagtgttatcactc
atggttatggcagcactgcataattctcttactgtcatgccatccgtgagatgcttttct
gtgactggtgagtactcaaccaagtcattctgagaatagtgtatgcggcgaccgagttgc
tcttgcccggcgtcaatacgggataataccgcgccacatagcagaactttaaaagtgctc
atcattggaaaacgttcttcggggcgtaaactctcaaggatcttaccgctgttgagatcc
agttcgatgtaacccactcgtgcacccaactgatcttcagcatcttttactttcaccagc
gtttctgggtgagcaaaaacaggaaggcaaaatgccgcaaaaaagggaataagggcgaca
cggaaatgttgaatactcattttagcttccttagctcctgaaaatctcgataactcaaaa
aatacgcccggtagtgatcttatttcattatggtgaaagttggaacctcttacgtgccga
tcaagtcaaaagcctccggtcggaggcttttgactttctgctatggaggtcaggtatgat
ttaaatggtcagtattgagcgatatctagagaattcgtataggtccactggtgaggacgt
gtgtgactatctgactgttgattatggactggtcgcttggaatctccacttacctgcctc
ccatttacgtctatgatgaggatgttggtggagagcatgtggaggaagtggatagggaag
gttgtagagtagatccggttgaagtgatgaggataggaggaggTCACgacataatccacc
atcaacatgcaagtccagtcaacaactttccctcagacgttagtggtaatcgaacctcaa
cacctagcccagaacaagcgctctggccgcgACAAGTTTGTACAAAAAAGCAGGCTTTcc
accaacattgcaattcccaatccacccaggaactgggagaggaaaaaaactggcccagta
gctgaaaccgaattaaaattggctgatggaactgttgtgatgatgccatccacgggaata
gatgagaatttctgagaacagaactatttggctcattcatgatttgctgccattgtgaac
acttttaatgtgagagctctgcctgagaaatgctgattaataaagataactgaggttctt
ttcggtgttctaacttggggggaaataatatagtgactaaaaatgcaccaagttattact
tagaaacaaaccctttgagacataagattccagacagtggcagcctctgatagctctctc
tgcacagctgtactgctgccagggtctcccagctttagtcagcagtaaaaaggtgcactg
ctcaggccctctgggaggaccgagtgaagttcagaggtcagtcccttttattccccctta
atggttttgtgctggacaatacctaaatattacaatatggacatgttttttcctattatg
gagcaagcttcATCTAGACCCAGCTTTcttGTACAAAGTGGTACTCGAGTACTGGCCGcg
gtTAAGCTTCAGTTTTTCCTTAGTTCCTGTTACATTTCTGTGTGTCTCCATTAGTGACCT
CCCATAGTCCAAGCATGAGCAGTTCTGGCCAGGCCCCTGTCGGGGTCAGTGCCCCACCCC
CGCCTTCTGGTTCTGTGTAACCTTCTAAGCAAACCTTCTGGCTCAAGCACAGCAATGCTG
AGTCATGATGAGTCATGCTGAGGCTTAGGGTGTGTGCCCAGATGTTCTCAGCCTAGAGTG
ATGACTCCTATCTGGGTCCCCAGCAGGATGCTTACAGGGCAGATGGCAAAAAAAAGGAGA
AGCTGACCACCTGACTAAAACTCCACCTCAAACGGCATCATAAAGAAAATGGATGCCTGA
GACAGAATGTGACATATTCTAGAATATATTGTGCtatgacttatccacgaacgcctctat
aatgctgcaagtttggtaattacacgagggtatcaacaatagaacatcacttcgcggaga
atacccaagcaagaacatgagaattttctgcttacacgatgtcgcgagtgttcggctccc
cccggttcctcgcttcgcatttgattctctgcaagtaaaaacctacagactagggcttag
tcgttgcccactggtaaggcattcactgttctgcgaccgttggcctaacacgacatatac
gcccacagtttacgtgtagactgcagacagcgtgcaccttttcgggttagtagttgtaac
ttgtggctcgagtccggtgtgctaaaggctgacctggtaaaaaaattatcggaccaagta
aagttggcatgttagcctaggacctagagggatgatcatatcttagtgtggcttcccacc
gcttagagatctttcgtgtcagtcttaacttagcctgagctggagtacgccatatcccta
gatccggaaactcattctataagcgttgaaggtagacgcagcccgtactcgatgcttgtt
gagtgccgacttaagtgatccagtccatatgatcctcaggattgccggtctgtcccgaag
tgggcatatcgtggtcggaaactaaccgctatacacgcaaagacacctctaaacggtgga
tatgtgggggtgggcgggaggatgatcgacaaagagggtccggaagatatacacggagct
gggtAGCGTGCATCTCAATTAGTCAGCAACCATAGTCCCGCCCCTAACTCCGCCCATCCC
GCCCCTAACTCCGCCCAGTTCCGCCCATTCTCCGCCCCATCGCTGACTAATTTTTTTTAT
TTATGCAGAGGCCGAGGCCGCCTCGGCCTCTGAGCTATTCCAGAAGTAGTGAGGAGGCTT
TTTtGGAGGCCTAGGCTTTTGCAAAaagTGGAAGAGACAGACGCGTATTAATTATAGCTG
CATTGACGGCCTGCAGGCTGTCTCTTATACACATCTGACGCTGCCGACGAGTTGGTTCCA
CCATGGAAGACGCCAAAAACATAAAGAAAGGCCCGGCGCCATTCTATCCGCTGGAAGATG
GAACCGCTGGAGAGCAACTGCATAAGGCTATGAAGAGATACGCCCTGGTTCCTGGAACAA
TTGCTTTTACAGATGCACATATCGAGGTGGACATCACTTACGCTGAGTACTTCGAAATGT
CCGTTCGGTTGGCAGAAGCTATGAAACGATATGGGCTGAATACAAATCACAGAATCGTCG
TATGCAGTGAAAACTCTCTTCAATTCTTTATGCCGGTGTTGGGCGCGTTATTTATCGGAG
TTGCAGTTGCGCCCGCGAACGACATTTATAATGAACGTGAATTGCTCAACAGTATGGGCA
TTTCGCAGCCTACCGTGGTGTTCGTTTCCAAAAAGGGGTTGCAAAAAATTTTGAACGTGC
AAAAAAAGCTCCCAATCATCCAAAAAATTATTATCATGGATTCTAAAACGGATTACCAGG
GATTTCAGTCGATGTACACGTTCGTCACATCTCATCTACCTCCCGGTTTTAATGAATACG
ATTTTGTGCCAGAGTCCTTCGATAGGGACAAGACAATTGCACTGATCATGAACTCCTCTG
GATCTACTGGTCTGCCTAAAGGTGTCGCTCTGCCTCATAGAACTGCCTGCGTGAGATTCT
CGCATG
>pLT.133_si-DHS_5_swaI <unknown description>
aaatggtcagtattgagcgatatctagagaattcgtataggtccactggtgaggacgtgt
gtgactatctgactgttgattatggactggtcgcttggaatctccacttacctgcctccc
atttacgtctatgatgaggatgttggtggagagcatgtggaggaagtggatagggaaggt
tgtagagtagatccggttgaagtgatgaggataggaggaggTCACgacataatccaccat
caacatgcaagtccagtcaacaactttccctcagacgttagtggtaatcgaacctcaaca
cctagcccagaacaagcgctctggccgcgACAAGTTTGTACAAAAAAGCAGGCTTTgccc
tgtccagtcctttgggactgaagtaaaaatctccattctgtgggtcatctttgcctttta
attctataatgttcttatcgtcagttcagctcttagcttaagtttttcaatttccgtcat
tctcctttaaaatcatagctaagtcaagtaatgctcttagatcatttagttcaaggttca
gaaagacagtcacttacccaaaggcatataggtaaagccagaccggggacttgaagcaaa
gcttttctgacttctccaatgagtgcttctcgattatgctacactggcccctcttggtgt
cactgtggttttagttatcatcttaatatatttcagaccaatccttaagctattttgtgt
ttttttccctctgaatgtataacttcctatttcaatatattaagcaaccaaaaaacagac
aatgcctgtgttcctgaagaaggtccttcgaaactaacctaagaggtgagggttctctta
tcctatttccctATCTAGACCCAGCTTTcttGTACAAAGTGGTACTCGAGTACTGGCCGc
ggtTAAGCTTCAGTTTTTCCTTAGTTCCTGTTACATTTCTGTGTGTCTCCATTAGTGACC
TCCCATAGTCCAAGCATGAGCAGTTCTGGCCAGGCCCCTGTCGGGGTCAGTGCCCCACCC
CCGCCTTCTGGTTCTGTGTAACCTTCTAAGCAAACCTTCTGGCTCAAGCACAGCAATGCT
GAGTCATGATGAGTCATGCTGAGGCTTAGGGTGTGTGCCCAGATGTTCTCAGCCTAGAGT
GATGACTCCTATCTGGGTCCCCAGCAGGATGCTTACAGGGCAGATGGCAAAAAAAAGGAG
AAGCTGACCACCTGACTAAAACTCCACCTCAAACGGCATCATAAAGAAAATGGATGCCTG
AGACAGAATGTGACATATTCTAGAATATATTGTGCtatgacttatccacgaacgcctcta
taatgctgcaagtttggtaattacacgagggtatcaacaatagaacatcacttcgcggag
aatacccaagcaagaacatgagaattttctgcttacacgatgtcgcgagtgttcggctcc
ccccggttcctcgcttcgcatttgattctctgcaagtaaaaacctacagactagggctta
gtcgttgcccactggtaaggcattcactgttctgcgaccgttggcctaacacgacatata
cgcccacagtttacgtgtagactgcagacagcgtgcaccttttcgggttagtagttgtaa
cttgtggctcgagtccggtgtgctaaaggctgacctggtaaaaaaattatcggaccaagt
aaagttggcatgttagcctaggacctagagggatgatcatatcttagtgtggcttcccac
cgcttagagatctttcgtgtcagtcttaacttagcctgagctggagtacgccatatccct
agatccggaaactcattctataagcgttgaaggtagacgcagcccgtactcgatgcttgt
tgagtgccgacttaagtgatccagtccatatgatcctcaggattgccggtctgtcccgaa
gtgggcatatcgtggtcggaaactaaccgctatacacgcaaagacacctctaaacggtgg
atatgtgggggtgggcgggaggatgatcgacaaagagggtccggaagatatacacggagc
tgggtAGCGTGCATCTCAATTAGTCAGCAACCATAGTCCCGCCCCTAACTCCGCCCATCC
CGCCCCTAACTCCGCCCAGTTCCGCCCATTCTCCGCCCCATCGCTGACTAATTTTTTTTA
TTTATGCAGAGGCCGAGGCCGCCTCGGCCTCTGAGCTATTCCAGAAGTAGTGAGGAGGCT
TTTTtGGAGGCCTAGGCTTTTGCAAAaagTGGAAGAGACAGACGCGTATTAATTATAGCT
GCATTGACGGCCTGCAGGCTGTCTCTTATACACATCTGACGCTGCCGACGAGTTGGTTCC
ACCATGGAAGACGCCAAAAACATAAAGAAAGGCCCGGCGCCATTCTATCCGCTGGAAGAT
GGAACCGCTGGAGAGCAACTGCATAAGGCTATGAAGAGATACGCCCTGGTTCCTGGAACA
ATTGCTTTTACAGATGCACATATCGAGGTGGACATCACTTACGCTGAGTACTTCGAAATG
TCCGTTCGGTTGGCAGAAGCTATGAAACGATATGGGCTGAATACAAATCACAGAATCGTC
GTATGCAGTGAAAACTCTCTTCAATTCTTTATGCCGGTGTTGGGCGCGTTATTTATCGGA
GTTGCAGTTGCGCCCGCGAACGACATTTATAATGAACGTGAATTGCTCAACAGTATGGGC
ATTTCGCAGCCTACCGTGGTGTTCGTTTCCAAAAAGGGGTTGCAAAAAATTTTGAACGTG
CAAAAAAAGCTCCCAATCATCCAAAAAATTATTATCATGGATTCTAAAACGGATTACCAG
GGATTTCAGTCGATGTACACGTTCGTCACATCTCATCTACCTCCCGGTTTTAATGAATAC
GATTTTGTGCCAGAGTCCTTCGATAGGGACAAGACAATTGCACTGATCATGAACTCCTCT
GGATCTACTGGTCTGCCTAAAGGTGTCGCTCTGCCTCATAGAACTGCCTGCGTGAGATTC
TCGCATGCCAGAGATCCTATTTTTGGCAATCAAATCATTCCGGATACTGCGATTTTAAGT
GTTGTTCCATTCCATCACGGTTTTGGAATGTTTACTACACTCGGATATTTGATATGTGGA
TTTCGAGTCGTCTTAATGTATAGATTTGAAGAAGAGCTGTTTCTGAGGAGCCTTCAGGAT
TACAAGATTCAAAGTGCGCTGCTGGTGCCAACCCTATTCTCCTTCTTCGCCAAAAGCACT
CTGATTGACAAATACGATTTATCTAATTTACACGAAATTGCTTCTGGTGGCGCTCCCCTC
TCTAAGGAAGTCGGGGAAGCGGTTGCCAAGAGGTTCCATCTGCCAGGTATCAGGCAAGGA
TATGGGCTCACTGAGACTACATCAGCTATTCTGATTACACCCGAGGGGGATGATAAACCG
GGCGCGGTCGGTAAAGTTGTTCCATTTTTTGAAGCGAAGGTTGTGGATCTGGATACCGGG
AAAACGCTGGGCGTTAATCAAAGAGGCGAACTGTGTGTGAGAGGTCCTATGATTATGTCC
GGTTATGTAAACAATCCGGAAGCGACCAACGCCTTGATTGACAAGGATGGATGGCTACAT
TCTGGAGACATAGCTTACTGGGACGAAGACGAACACTTCTTCATCGTTGACCGCCTGAAG
TCTCTGATTAAGTACAAAGGCTATCAGGTGGCTCCCGCTGAATTGGAATCCATCTTGCTC
CAACACCCCAACATCTTCGACGCAGGTGTCGCAGGTCTTCCCGACGATGACGCCGGTGAA
CTTCCCGCCGCCGTTGTTGTTTTGGAGCACGGAAAGACGATGACGGAAAAAGAGATCGTG
GATTACGTCGCCAGTCAAGTAACAACCGCGAAAAAGTTGCGCGGAGGAGTTGTGTTTGTG
GACGAAGTACCGAAAGGTCTTACCGGAAAACTCGACGCAAGAAAAATCAGAGAGATCCTC
ATAAAGGCCAAGAAGGGCGGAAAGATCGCCGTGTAACGAAacttgtttattgcagcttat
aatggttacaaataaagcaatagcatcacaaatttcacaaataaagcatttttttcactg
cattctagttgtggtttgtccaaactcatcaatgtatcttatcatgtctgtCACGtggtc
agtattgagcgatatctagagaattcgtcataggGGGATGTAATTACGTCCCTCCCCCGC
TAGGGGGCAGCAGCGAGCCGCCCGGGGCTCCGCTCCGGTCCGGCGCTCCCCCCGCATCCC
CGAGgactGGGATGTAATTACGTCCCTCCCCCGCTAGGGGGCAGCAGCGAGCCGCCCGGG
GCTCCGCTCCGGTCCGGCGCTCCCCCCGCATCCCCGAGggacGGGATGTAATTACGTCCC
TCCCCCGCTAGGGGGCAGCAGCGAGCCGCCCGGGGCTCCGCTCCGGTCCGGCGCTCCCCC
CGCATCCCCGAGtccgGGGATGTAATTACGTCCCTCCCCCGCTAGGGGGCAGCAGCGAGC
CGCCCGGGGCTCCGCTCCGGTCCGGCGCTCCCCCCGCATCCCCGAGaacgataacgaatt
caagcttgatatcattcaggacgagcctcagaactgcacatattgatcctcgtcacaacc
acaccagcacacctcaaatcccacaccactcccacaattaccattcactcaacaaactca
cacatcccacgataacgaattcaagcttgatatcattcaggacgagcctcagactccagc
gtaactggactgcaatcaactcactggctcaccttcacgggtgggcctttcttcggtaga
aaatcaaaggatcttcttgagatcctttttttctgcgcgtaatctgctgcttgcaaacaa
aaaaaccaccgctaccagcggtggtttgtttgccggatcaagagctaccaactctttttc
cgaggtaactggcttcagcagagcgcagataccaaatactgttcttctagtgtagccgta
gttaggccaccacttcaagaactctgtagcaccgcctacatacctcgctctgctaatcct
gttaccagtggctgctgccagtggcgataagtcgtgtcttaccgggttggactcaagacg
atagttaccggataaggcgcagcggtcgggctgaacggggggttcgtgcacacagcccag
cttggagcgaacgacctacaccgaactgagatacctacagcgtgagctatgagaaagcgc
cacgcttcccgaagggagaaaggcggacaggtatccggtaagcggcagggtcggaacagg
agagcgcacgagggagcttccagggggaaacgcctggtatctttatagtcctgtcgggtt
tcgccacctctgacttgagcatcgatttttgtgatgctcgtcaggggggcggagcctatg
gaaaaacgccagcaacgcagaaaggcccacccgaaggtgagccaggtgattacatttggg
ccctcattaccaatgcttaatcagtgaggcacctatctcagcgatctgtctatttcgttc
atccatagttgcctgactccccgtcgtgtagataactacgatgcgggagggcttaccatc
tggccccagtgctgcaatgataccgcgagaaccacgctcaccggctccagatttatcagc
aataaaccagccagccgggagggccgagcgcagaagtgatcctgcaactttatccgcctc
catccagtctattaattgttgccgggaagctagagtaagtagttcgccagttaatagttt
gcgcaacgttgttgccattgctacaggcatcgtggtgtcacgctcgtcgtttggtatggc
ttcattcagctccggttcccaacgatcaaggcgagttacatgatcccccatgttgtgcaa
aaaagcggttagctccttcggtcctccgatcgttgccagaagtaagttggccgcagtgtt
atcactcatggttatggcagcactgcataattctcttactgtcatgccatccgtgagatg
cttttctgtgactggtgagtactcaaccaagtcattctgagaatagtgtatgcggcgacc
gagttgctcttgcccggcgtcaatacgggataataccgcgccacatagcagaactttaaa
agtgctcatcattggaaaacgttcttcggggcgtaaactctcaaggatcttaccgctgtt
gagatccagttcgatgtaacccactcgtgcacccaactgatcttcagcatcttttacttt
caccagcgtttctgggtgagcaaaaacaggaaggcaaaatgccgcaaaaaagggaataag
ggcgacacggaaatgttgaatactcattttagcttccttagctcctgaaaatctcgataa
ctcaaaaaatacgcccggtagtgatcttatttcattatggtgaaagttggaacctcttac
gtgccgatcaagtcaaaagcctccggtcggaggcttttgactttctgctatggaggtcag
gtatgattt
>pLT.131_si-DHS_2_nrul <unknown description>
cgagtgttcggctccccccggttcctcgcttcgcatttgattctctgcaagtaaaaacct
acagactagggcttagtcgttgcccactggtaaggcattcactgttctgcgaccgttggc
ctaacacgacatatacgcccacagtttacgtgtagactgcagacagcgtgcaccttttcg
ggttagtagttgtaacttgtggctcgagtccggtgtgctaaaggctgacctggtaaaaaa
attatcggaccaagtaaagttggcatgttagcctaggacctagagggatgatcatatctt
agtgtggcttcccaccgcttagagatctttcgtgtcagtcttaacttagcctgagctgga
gtacgccatatccctagatccggaaactcattctataagcgttgaaggtagacgcagccc
gtactcgatgcttgttgagtgccgacttaagtgatccagtccatatgatcctcaggattg
ccggtctgtcccgaagtgggcatatcgtggtcggaaactaaccgctatacacgcaaagac
acctctaaacggtggatatgtgggggtgggcgggaggatgatcgacaaagagggtccgga
agatatacacggagctgggtAGCGTGCATCTCAATTAGTCAGCAACCATAGTCCCGCCCC
TAACTCCGCCCATCCCGCCCCTAACTCCGCCCAGTTCCGCCCATTCTCCGCCCCATCGCT
GACTAATTTTTTTTATTTATGCAGAGGCCGAGGCCGCCTCGGCCTCTGAGCTATTCCAGA
AGTAGTGAGGAGGCTTTTTtGGAGGCCTAGGCTTTTGCAAAaagTGGAAGAGACAGACGC
GTATTAATTATAGCTGCATTGACGGCCTGCAGGCTGTCTCTTATACACATCTGACGCTGC
CGACGAGTTGGTTCCACCATGGAAGACGCCAAAAACATAAAGAAAGGCCCGGCGCCATTC
TATCCGCTGGAAGATGGAACCGCTGGAGAGCAACTGCATAAGGCTATGAAGAGATACGCC
CTGGTTCCTGGAACAATTGCTTTTACAGATGCACATATCGAGGTGGACATCACTTACGCT
GAGTACTTCGAAATGTCCGTTCGGTTGGCAGAAGCTATGAAACGATATGGGCTGAATACA
AATCACAGAATCGTCGTATGCAGTGAAAACTCTCTTCAATTCTTTATGCCGGTGTTGGGC
GCGTTATTTATCGGAGTTGCAGTTGCGCCCGCGAACGACATTTATAATGAACGTGAATTG
CTCAACAGTATGGGCATTTCGCAGCCTACCGTGGTGTTCGTTTCCAAAAAGGGGTTGCAA
AAAATTTTGAACGTGCAAAAAAAGCTCCCAATCATCCAAAAAATTATTATCATGGATTCT
AAAACGGATTACCAGGGATTTCAGTCGATGTACACGTTCGTCACATCTCATCTACCTCCC
GGTTTTAATGAATACGATTTTGTGCCAGAGTCCTTCGATAGGGACAAGACAATTGCACTG
ATCATGAACTCCTCTGGATCTACTGGTCTGCCTAAAGGTGTCGCTCTGCCTCATAGAACT
GCCTGCGTGAGATTCTCGCATGCCAGAGATCCTATTTTTGGCAATCAAATCATTCCGGAT
ACTGCGATTTTAAGTGTTGTTCCATTCCATCACGGTTTTGGAATGTTTACTACACTCGGA
TATTTGATATGTGGATTTCGAGTCGTCTTAATGTATAGATTTGAAGAAGAGCTGTTTCTG
AGGAGCCTTCAGGATTACAAGATTCAAAGTGCGCTGCTGGTGCCAACCCTATTCTCCTTC
TTCGCCAAAAGCACTCTGATTGACAAATACGATTTATCTAATTTACACGAAATTGCTTCT
GGTGGCGCTCCCCTCTCTAAGGAAGTCGGGGAAGCGGTTGCCAAGAGGTTCCATCTGCCA
GGTATCAGGCAAGGATATGGGCTCACTGAGACTACATCAGCTATTCTGATTACACCCGAG
GGGGATGATAAACCGGGCGCGGTCGGTAAAGTTGTTCCATTTTTTGAAGCGAAGGTTGTG
GATCTGGATACCGGGAAAACGCTGGGCGTTAATCAAAGAGGCGAACTGTGTGTGAGAGGT
CCTATGATTATGTCCGGTTATGTAAACAATCCGGAAGCGACCAACGCCTTGATTGACAAG
GATGGATGGCTACATTCTGGAGACATAGCTTACTGGGACGAAGACGAACACTTCTTCATC
GTTGACCGCCTGAAGTCTCTGATTAAGTACAAAGGCTATCAGGTGGCTCCCGCTGAATTG
GAATCCATCTTGCTCCAACACCCCAACATCTTCGACGCAGGTGTCGCAGGTCTTCCCGAC
GATGACGCCGGTGAACTTCCCGCCGCCGTTGTTGTTTTGGAGCACGGAAAGACGATGACG
GAAAAAGAGATCGTGGATTACGTCGCCAGTCAAGTAACAACCGCGAAAAAGTTGCGCGGA
GGAGTTGTGTTTGTGGACGAAGTACCGAAAGGTCTTACCGGAAAACTCGACGCAAGAAAA
ATCAGAGAGATCCTCATAAAGGCCAAGAAGGGCGGAAAGATCGCCGTGTAACGAAacttg
tttattgcagcttataatggttacaaataaagcaatagcatcacaaatttcacaaataaa
gcatttttttcactgcattctagttgtggtttgtccaaactcatcaatgtatcttatcat
gtctgtCACGtggtcagtattgagcgatatctagagaattcgtcataggGGGATGTAATT
ACGTCCCTCCCCCGCTAGGGGGCAGCAGCGAGCCGCCCGGGGCTCCGCTCCGGTCCGGCG
CTCCCCCCGCATCCCCGAGgactGGGATGTAATTACGTCCCTCCCCCGCTAGGGGGCAGC
AGCGAGCCGCCCGGGGCTCCGCTCCGGTCCGGCGCTCCCCCCGCATCCCCGAGggacGGG
ATGTAATTACGTCCCTCCCCCGCTAGGGGGCAGCAGCGAGCCGCCCGGGGCTCCGCTCCG
GTCCGGCGCTCCCCCCGCATCCCCGAGtccgGGGATGTAATTACGTCCCTCCCCCGCTAG
GGGGCAGCAGCGAGCCGCCCGGGGCTCCGCTCCGGTCCGGCGCTCCCCCCGCATCCCCGA
Gaacgataacgaattcaagcttgatatcattcaggacgagcctcagaactgcacatattg
atcctcgtcacaaccacaccagcacacctcaaatcccacaccactcccacaattaccatt
cactcaacaaactcacacatcccacgataacgaattcaagcttgatatcattcaggacga
gcctcagactccagcgtaactggactgcaatcaactcactggctcaccttcacgggtggg
cctttcttcggtagaaaatcaaaggatcttcttgagatcctttttttctgcgcgtaatct
gctgcttgcaaacaaaaaaaccaccgctaccagcggtggtttgtttgccggatcaagagc
taccaactctttttccgaggtaactggcttcagcagagcgcagataccaaatactgttct
tctagtgtagccgtagttaggccaccacttcaagaactctgtagcaccgcctacatacct
cgctctgctaatcctgttaccagtggctgctgccagtggcgataagtcgtgtcttaccgg
gttggactcaagacgatagttaccggataaggcgcagcggtcgggctgaacggggggttc
gtgcacacagcccagcttggagcgaacgacctacaccgaactgagatacctacagcgtga
gctatgagaaagcgccacgcttcccgaagggagaaaggcggacaggtatccggtaagcgg
cagggtcggaacaggagagcgcacgagggagcttccagggggaaacgcctggtatcttta
tagtcctgtcgggtttcgccacctctgacttgagcatcgatttttgtgatgctcgtcagg
ggggcggagcctatggaaaaacgccagcaacgcagaaaggcccacccgaaggtgagccag
gtgattacatttgggccctcattaccaatgcttaatcagtgaggcacctatctcagcgat
ctgtctatttcgttcatccatagttgcctgactccccgtcgtgtagataactacgatgcg
ggagggcttaccatctggccccagtgctgcaatgataccgcgagaaccacgctcaccggc
tccagatttatcagcaataaaccagccagccgggagggccgagcgcagaagtgatcctgc
aactttatccgcctccatccagtctattaattgttgccgggaagctagagtaagtagttc
gccagttaatagtttgcgcaacgttgttgccattgctacaggcatcgtggtgtcacgctc
gtcgtttggtatggcttcattcagctccggttcccaacgatcaaggcgagttacatgatc
ccccatgttgtgcaaaaaagcggttagctccttcggtcctccgatcgttgccagaagtaa
gttggccgcagtgttatcactcatggttatggcagcactgcataattctcttactgtcat
gccatccgtgagatgcttttctgtgactggtgagtactcaaccaagtcattctgagaata
gtgtatgcggcgaccgagttgctcttgcccggcgtcaatacgggataataccgcgccaca
tagcagaactttaaaagtgctcatcattggaaaacgttcttcggggcgtaaactctcaag
gatcttaccgctgttgagatccagttcgatgtaacccactcgtgcacccaactgatcttc
agcatcttttactttcaccagcgtttctgggtgagcaaaaacaggaaggcaaaatgccgc
aaaaaagggaataagggcgacacggaaatgttgaatactcattttagcttccttagctcc
tgaaaatctcgataactcaaaaaatacgcccggtagtgatcttatttcattatggtgaaa
gttggaacctcttacgtgccgatcaagtcaaaagcctccggtcggaggcttttgactttc
tgctatggaggtcaggtatgatttaaatggtcagtattgagcgatatctagagaattcgt
ataggtccactggtgaggacgtgtgtgactatctgactgttgattatggactggtcgctt
ggaatctccacttacctgcctcccatttacgtctatgatgaggatgttggtggagagcat
gtggaggaagtggatagggaaggttgtagagtagatccggttgaagtgatgaggatagga
ggaggTCACgacataatccaccatcaacatgcaagtccagtcaacaactttccctcagac
gttagtggtaatcgaacctcaacacctagcccagaacaagcgctctggccgcgACAAGTT
TGTACAAAAAAGCAGGCTTTccaccaacattgcaattcccaatccacccaggaactggga
gaggaaaaaaactggcccagtagctgaaaccgaattaaaattggctgatggaactgttgt
gatgatgccatccacgggaatagatgagaatttctgagaacagaactatttggctcattc
atgatttgctgccattgtgaacacttttaatgtgagagctctgcctgagaaatgctgatt
aataaagataactgaggttcttttcggtgttctaacttggggggaaataatatagtgact
aaaaatgcaccaagttattacttagaaacaaaccctttgagacataagattccagacagt
ggcagcctctgatagctctctctgcacagctgtactgctgccagggtctcccagctttag
tcagcagtaaaaaggtgcactgctcaggccctctgggaggaccgagtgaagttcagaggt
cagtcccttttattcccccttaatggttttgtgctggacaatacctaaatattacaatat
ggacatgttttttcctattatggagcaagcttcATCTAGACCCAGCTTTcttGTACAAAG
TGGTACTCGAGTACTGGCCGcggtTAAGCTTCAGTTTTTCCTTAGTTCCTGTTACATTTC
TGTGTGTCTCCATTAGTGACCTCCCATAGTCCAAGCATGAGCAGTTCTGGCCAGGCCCCT
GTCGGGGTCAGTGCCCCACCCCCGCCTTCTGGTTCTGTGTAACCTTCTAAGCAAACCTTC
TGGCTCAAGCACAGCAATGCTGAGTCATGATGAGTCATGCTGAGGCTTAGGGTGTGTGCC
CAGATGTTCTCAGCCTAGAGTGATGACTCCTATCTGGGTCCCCAGCAGGATGCTTACAGG
GCAGATGGCAAAAAAAAGGAGAAGCTGACCACCTGACTAAAACTCCACCTCAAACGGCAT
CATAAAGAAAATGGATGCCTGAGACAGAATGTGACATATTCTAGAATATATTGTGCtatg
acttatccacgaacgcctctataatgctgcaagtttggtaattacacgagggtatcaaca
atagaacatcacttcgcggagaatacccaagcaagaacatgagaattttctgcttacacg
atgtcg
>pLT.133_si-DHS_5_mluI <unknown description>
CCTAGGCTTTTGCAAAaagTGGAAGAGACAGACGCGTATTAATTATAGCTGCATTGACGG
CCTGCAGGCTGTCTCTTATACACATCTGACGCTGCCGACGAGTTGGTTCCACCATGGAAG
ACGCCAAAAACATAAAGAAAGGCCCGGCGCCATTCTATCCGCTGGAAGATGGAACCGCTG
GAGAGCAACTGCATAAGGCTATGAAGAGATACGCCCTGGTTCCTGGAACAATTGCTTTTA
CAGATGCACATATCGAGGTGGACATCACTTACGCTGAGTACTTCGAAATGTCCGTTCGGT
TGGCAGAAGCTATGAAACGATATGGGCTGAATACAAATCACAGAATCGTCGTATGCAGTG
AAAACTCTCTTCAATTCTTTATGCCGGTGTTGGGCGCGTTATTTATCGGAGTTGCAGTTG
CGCCCGCGAACGACATTTATAATGAACGTGAATTGCTCAACAGTATGGGCATTTCGCAGC
CTACCGTGGTGTTCGTTTCCAAAAAGGGGTTGCAAAAAATTTTGAACGTGCAAAAAAAGC
TCCCAATCATCCAAAAAATTATTATCATGGATTCTAAAACGGATTACCAGGGATTTCAGT
CGATGTACACGTTCGTCACATCTCATCTACCTCCCGGTTTTAATGAATACGATTTTGTGC
CAGAGTCCTTCGATAGGGACAAGACAATTGCACTGATCATGAACTCCTCTGGATCTACTG
GTCTGCCTAAAGGTGTCGCTCTGCCTCATAGAACTGCCTGCGTGAGATTCTCGCATGCCA
GAGATCCTATTTTTGGCAATCAAATCATTCCGGATACTGCGATTTTAAGTGTTGTTCCAT
TCCATCACGGTTTTGGAATGTTTACTACACTCGGATATTTGATATGTGGATTTCGAGTCG
TCTTAATGTATAGATTTGAAGAAGAGCTGTTTCTGAGGAGCCTTCAGGATTACAAGATTC
AAAGTGCGCTGCTGGTGCCAACCCTATTCTCCTTCTTCGCCAAAAGCACTCTGATTGACA
AATACGATTTATCTAATTTACACGAAATTGCTTCTGGTGGCGCTCCCCTCTCTAAGGAAG
TCGGGGAAGCGGTTGCCAAGAGGTTCCATCTGCCAGGTATCAGGCAAGGATATGGGCTCA
CTGAGACTACATCAGCTATTCTGATTACACCCGAGGGGGATGATAAACCGGGCGCGGTCG
GTAAAGTTGTTCCATTTTTTGAAGCGAAGGTTGTGGATCTGGATACCGGGAAAACGCTGG
GCGTTAATCAAAGAGGCGAACTGTGTGTGAGAGGTCCTATGATTATGTCCGGTTATGTAA
ACAATCCGGAAGCGACCAACGCCTTGATTGACAAGGATGGATGGCTACATTCTGGAGACA
TAGCTTACTGGGACGAAGACGAACACTTCTTCATCGTTGACCGCCTGAAGTCTCTGATTA
AGTACAAAGGCTATCAGGTGGCTCCCGCTGAATTGGAATCCATCTTGCTCCAACACCCCA
ACATCTTCGACGCAGGTGTCGCAGGTCTTCCCGACGATGACGCCGGTGAACTTCCCGCCG
CCGTTGTTGTTTTGGAGCACGGAAAGACGATGACGGAAAAAGAGATCGTGGATTACGTCG
CCAGTCAAGTAACAACCGCGAAAAAGTTGCGCGGAGGAGTTGTGTTTGTGGACGAAGTAC
CGAAAGGTCTTACCGGAAAACTCGACGCAAGAAAAATCAGAGAGATCCTCATAAAGGCCA
AGAAGGGCGGAAAGATCGCCGTGTAACGAAacttgtttattgcagcttataatggttaca
aataaagcaatagcatcacaaatttcacaaataaagcatttttttcactgcattctagtt
gtggtttgtccaaactcatcaatgtatcttatcatgtctgtCACGtggtcagtattgagc
gatatctagagaattcgtcataggGGGATGTAATTACGTCCCTCCCCCGCTAGGGGGCAG
CAGCGAGCCGCCCGGGGCTCCGCTCCGGTCCGGCGCTCCCCCCGCATCCCCGAGgactGG
GATGTAATTACGTCCCTCCCCCGCTAGGGGGCAGCAGCGAGCCGCCCGGGGCTCCGCTCC
GGTCCGGCGCTCCCCCCGCATCCCCGAGggacGGGATGTAATTACGTCCCTCCCCCGCTA
GGGGGCAGCAGCGAGCCGCCCGGGGCTCCGCTCCGGTCCGGCGCTCCCCCCGCATCCCCG
AGtccgGGGATGTAATTACGTCCCTCCCCCGCTAGGGGGCAGCAGCGAGCCGCCCGGGGC
TCCGCTCCGGTCCGGCGCTCCCCCCGCATCCCCGAGaacgataacgaattcaagcttgat
atcattcaggacgagcctcagaactgcacatattgatcctcgtcacaaccacaccagcac
acctcaaatcccacaccactcccacaattaccattcactcaacaaactcacacatcccac
gataacgaattcaagcttgatatcattcaggacgagcctcagactccagcgtaactggac
tgcaatcaactcactggctcaccttcacgggtgggcctttcttcggtagaaaatcaaagg
atcttcttgagatcctttttttctgcgcgtaatctgctgcttgcaaacaaaaaaaccacc
gctaccagcggtggtttgtttgccggatcaagagctaccaactctttttccgaggtaact
ggcttcagcagagcgcagataccaaatactgttcttctagtgtagccgtagttaggccac
cacttcaagaactctgtagcaccgcctacatacctcgctctgctaatcctgttaccagtg
gctgctgccagtggcgataagtcgtgtcttaccgggttggactcaagacgatagttaccg
gataaggcgcagcggtcgggctgaacggggggttcgtgcacacagcccagcttggagcga
acgacctacaccgaactgagatacctacagcgtgagctatgagaaagcgccacgcttccc
gaagggagaaaggcggacaggtatccggtaagcggcagggtcggaacaggagagcgcacg
agggagcttccagggggaaacgcctggtatctttatagtcctgtcgggtttcgccacctc
tgacttgagcatcgatttttgtgatgctcgtcaggggggcggagcctatggaaaaacgcc
agcaacgcagaaaggcccacccgaaggtgagccaggtgattacatttgggccctcattac
caatgcttaatcagtgaggcacctatctcagcgatctgtctatttcgttcatccatagtt
gcctgactccccgtcgtgtagataactacgatgcgggagggcttaccatctggccccagt
gctgcaatgataccgcgagaaccacgctcaccggctccagatttatcagcaataaaccag
ccagccgggagggccgagcgcagaagtgatcctgcaactttatccgcctccatccagtct
attaattgttgccgggaagctagagtaagtagttcgccagttaatagtttgcgcaacgtt
gttgccattgctacaggcatcgtggtgtcacgctcgtcgtttggtatggcttcattcagc
tccggttcccaacgatcaaggcgagttacatgatcccccatgttgtgcaaaaaagcggtt
agctccttcggtcctccgatcgttgccagaagtaagttggccgcagtgttatcactcatg
gttatggcagcactgcataattctcttactgtcatgccatccgtgagatgcttttctgtg
actggtgagtactcaaccaagtcattctgagaatagtgtatgcggcgaccgagttgctct
tgcccggcgtcaatacgggataataccgcgccacatagcagaactttaaaagtgctcatc
attggaaaacgttcttcggggcgtaaactctcaaggatcttaccgctgttgagatccagt
tcgatgtaacccactcgtgcacccaactgatcttcagcatcttttactttcaccagcgtt
tctgggtgagcaaaaacaggaaggcaaaatgccgcaaaaaagggaataagggcgacacgg
aaatgttgaatactcattttagcttccttagctcctgaaaatctcgataactcaaaaaat
acgcccggtagtgatcttatttcattatggtgaaagttggaacctcttacgtgccgatca
agtcaaaagcctccggtcggaggcttttgactttctgctatggaggtcaggtatgattta
aatggtcagtattgagcgatatctagagaattcgtataggtccactggtgaggacgtgtg
tgactatctgactgttgattatggactggtcgcttggaatctccacttacctgcctccca
tttacgtctatgatgaggatgttggtggagagcatgtggaggaagtggatagggaaggtt
gtagagtagatccggttgaagtgatgaggataggaggaggTCACgacataatccaccatc
aacatgcaagtccagtcaacaactttccctcagacgttagtggtaatcgaacctcaacac
ctagcccagaacaagcgctctggccgcgACAAGTTTGTACAAAAAAGCAGGCTTTgccct
gtccagtcctttgggactgaagtaaaaatctccattctgtgggtcatctttgccttttaa
ttctataatgttcttatcgtcagttcagctcttagcttaagtttttcaatttccgtcatt
ctcctttaaaatcatagctaagtcaagtaatgctcttagatcatttagttcaaggttcag
aaagacagtcacttacccaaaggcatataggtaaagccagaccggggacttgaagcaaag
cttttctgacttctccaatgagtgcttctcgattatgctacactggcccctcttggtgtc
actgtggttttagttatcatcttaatatatttcagaccaatccttaagctattttgtgtt
tttttccctctgaatgtataacttcctatttcaatatattaagcaaccaaaaaacagaca
atgcctgtgttcctgaagaaggtccttcgaaactaacctaagaggtgagggttctcttat
cctatttccctATCTAGACCCAGCTTTcttGTACAAAGTGGTACTCGAGTACTGGCCGcg
gtTAAGCTTCAGTTTTTCCTTAGTTCCTGTTACATTTCTGTGTGTCTCCATTAGTGACCT
CCCATAGTCCAAGCATGAGCAGTTCTGGCCAGGCCCCTGTCGGGGTCAGTGCCCCACCCC
CGCCTTCTGGTTCTGTGTAACCTTCTAAGCAAACCTTCTGGCTCAAGCACAGCAATGCTG
AGTCATGATGAGTCATGCTGAGGCTTAGGGTGTGTGCCCAGATGTTCTCAGCCTAGAGTG
ATGACTCCTATCTGGGTCCCCAGCAGGATGCTTACAGGGCAGATGGCAAAAAAAAGGAGA
AGCTGACCACCTGACTAAAACTCCACCTCAAACGGCATCATAAAGAAAATGGATGCCTGA
GACAGAATGTGACATATTCTAGAATATATTGTGCtatgacttatccacgaacgcctctat
aatgctgcaagtttggtaattacacgagggtatcaacaatagaacatcacttcgcggaga
atacccaagcaagaacatgagaattttctgcttacacgatgtcgcgagtgttcggctccc
cccggttcctcgcttcgcatttgattctctgcaagtaaaaacctacagactagggcttag
tcgttgcccactggtaaggcattcactgttctgcgaccgttggcctaacacgacatatac
gcccacagtttacgtgtagactgcagacagcgtgcaccttttcgggttagtagttgtaac
ttgtggctcgagtccggtgtgctaaaggctgacctggtaaaaaaattatcggaccaagta
aagttggcatgttagcctaggacctagagggatgatcatatcttagtgtggcttcccacc
gcttagagatctttcgtgtcagtcttaacttagcctgagctggagtacgccatatcccta
gatccggaaactcattctataagcgttgaaggtagacgcagcccgtactcgatgcttgtt
gagtgccgacttaagtgatccagtccatatgatcctcaggattgccggtctgtcccgaag
tgggcatatcgtggtcggaaactaaccgctatacacgcaaagacacctctaaacggtgga
tatgtgggggtgggcgggaggatgatcgacaaagagggtccggaagatatacacggagct
gggtAGCGTGCATCTCAATTAGTCAGCAACCATAGTCCCGCCCCTAACTCCGCCCATCCC
GCCCCTAACTCCGCCCAGTTCCGCCCATTCTCCGCCCCATCGCTGACTAATTTTTTTTAT
TTATGCAGAGGCCGAGGCCGCCTCGGCCTCTGAGCTATTCCAGAAGTAGTGAGGAGGCTT
TTTtGGAGG
>pLT.132_si-DHS_3.1_pvuI <unknown description>
cgttgccagaagtaagttggccgcagtgttatcactcatggttatggcagcactgcataa
ttctcttactgtcatgccatccgtgagatgcttttctgtgactggtgagtactcaaccaa
gtcattctgagaatagtgtatgcggcgaccgagttgctcttgcccggcgtcaatacggga
taataccgcgccacatagcagaactttaaaagtgctcatcattggaaaacgttcttcggg
gcgtaaactctcaaggatcttaccgctgttgagatccagttcgatgtaacccactcgtgc
acccaactgatcttcagcatcttttactttcaccagcgtttctgggtgagcaaaaacagg
aaggcaaaatgccgcaaaaaagggaataagggcgacacggaaatgttgaatactcatttt
agcttccttagctcctgaaaatctcgataactcaaaaaatacgcccggtagtgatcttat
ttcattatggtgaaagttggaacctcttacgtgccgatcaagtcaaaagcctccggtcgg
aggcttttgactttctgctatggaggtcaggtatgatttaaatggtcagtattgagcgat
atctagagaattcgtataggtccactggtgaggacgtgtgtgactatctgactgttgatt
atggactggtcgcttggaatctccacttacctgcctcccatttacgtctatgatgaggat
gttggtggagagcatgtggaggaagtggatagggaaggttgtagagtagatccggttgaa
gtgatgaggataggaggaggTCACgacataatccaccatcaacatgcaagtccagtcaac
aactttccctcagacgttagtggtaatcgaacctcaacacctagcccagaacaagcgctc
tggccgcgACAAGTTTGTACAAAAAAGCAGGCTTTAAGTTCTACCCGTGGCCTTGTCCAG
CTCAGCTGGGACACCTGGAACTaattttagggttgcctggctaagccccacactggtatt
tgaagtttgcgtcctccctagactcaagcccatttcaccacctctgaaggtgagtgcagg
ctgatattaattaacagtgagttgattcactggcatcttccagtcattaaagcaaatatt
tggcttaaaatagccttcttcccacctcaaatatcaaactttttgcctattcccttactc
tatcatggttgactcaccagcagttgcatgatggtgtatgtggcctaagaacagagtttg
attctaaaagggaagtgaaatactctttaacatctgcaagtgagactgtttgaacagcag
gccagccttcagtatgactacattgtttttctgtccattgtggtgctgactcagcatcag
ttaataaaccctcttgagcaggctggatttctcttgtttaattatcagcttggagctttc
tgaggactcttaggaattgttcattcagttttccaGccccagcagatctgccttctaaaa
gtcctgcttcctcttggtgctagcgtcccctctggcataacatgcaatcacaggtgggcc
acgcagcaagcagcgagtgtgtgctaatcatgtcccctagtgggaatttaattgttctgt
actgagagagagattgcATCTAGACCCAGCTTTcttGTACAAAGTGGTACTCGAGTACTG
GCCGcggtTAAGCTTCAGTTTTTCCTTAGTTCCTGTTACATTTCTGTGTGTCTCCATTAG
TGACCTCCCATAGTCCAAGCATGAGCAGTTCTGGCCAGGCCCCTGTCGGGGTCAGTGCCC
CACCCCCGCCTTCTGGTTCTGTGTAACCTTCTAAGCAAACCTTCTGGCTCAAGCACAGCA
ATGCTGAGTCATGATGAGTCATGCTGAGGCTTAGGGTGTGTGCCCAGATGTTCTCAGCCT
AGAGTGATGACTCCTATCTGGGTCCCCAGCAGGATGCTTACAGGGCAGATGGCAAAAAAA
AGGAGAAGCTGACCACCTGACTAAAACTCCACCTCAAACGGCATCATAAAGAAAATGGAT
GCCTGAGACAGAATGTGACATATTCTAGAATATATTGTGCtatgacttatccacgaacgc
ctctataatgctgcaagtttggtaattacacgagggtatcaacaatagaacatcacttcg
cggagaatacccaagcaagaacatgagaattttctgcttacacgatgtcgcgagtgttcg
gctccccccggttcctcgcttcgcatttgattctctgcaagtaaaaacctacagactagg
gcttagtcgttgcccactggtaaggcattcactgttctgcgaccgttggcctaacacgac
atatacgcccacagtttacgtgtagactgcagacagcgtgcaccttttcgggttagtagt
tgtaacttgtggctcgagtccggtgtgctaaaggctgacctggtaaaaaaattatcggac
caagtaaagttggcatgttagcctaggacctagagggatgatcatatcttagtgtggctt
cccaccgcttagagatctttcgtgtcagtcttaacttagcctgagctggagtacgccata
tccctagatccggaaactcattctataagcgttgaaggtagacgcagcccgtactcgatg
cttgttgagtgccgacttaagtgatccagtccatatgatcctcaggattgccggtctgtc
ccgaagtgggcatatcgtggtcggaaactaaccgctatacacgcaaagacacctctaaac
ggtggatatgtgggggtgggcgggaggatgatcgacaaagagggtccggaagatatacac
ggagctgggtAGCGTGCATCTCAATTAGTCAGCAACCATAGTCCCGCCCCTAACTCCGCC
CATCCCGCCCCTAACTCCGCCCAGTTCCGCCCATTCTCCGCCCCATCGCTGACTAATTTT
TTTTATTTATGCAGAGGCCGAGGCCGCCTCGGCCTCTGAGCTATTCCAGAAGTAGTGAGG
AGGCTTTTTtGGAGGCCTAGGCTTTTGCAAAaagTGGAAGAGACAGACGCGTATTAATTA
TAGCTGCATTGACGGCCTGCAGGCTGTCTCTTATACACATCTGACGCTGCCGACGAGTTG
GTTCCACCATGGAAGACGCCAAAAACATAAAGAAAGGCCCGGCGCCATTCTATCCGCTGG
AAGATGGAACCGCTGGAGAGCAACTGCATAAGGCTATGAAGAGATACGCCCTGGTTCCTG
GAACAATTGCTTTTACAGATGCACATATCGAGGTGGACATCACTTACGCTGAGTACTTCG
AAATGTCCGTTCGGTTGGCAGAAGCTATGAAACGATATGGGCTGAATACAAATCACAGAA
TCGTCGTATGCAGTGAAAACTCTCTTCAATTCTTTATGCCGGTGTTGGGCGCGTTATTTA
TCGGAGTTGCAGTTGCGCCCGCGAACGACATTTATAATGAACGTGAATTGCTCAACAGTA
TGGGCATTTCGCAGCCTACCGTGGTGTTCGTTTCCAAAAAGGGGTTGCAAAAAATTTTGA
ACGTGCAAAAAAAGCTCCCAATCATCCAAAAAATTATTATCATGGATTCTAAAACGGATT
ACCAGGGATTTCAGTCGATGTACACGTTCGTCACATCTCATCTACCTCCCGGTTTTAATG
AATACGATTTTGTGCCAGAGTCCTTCGATAGGGACAAGACAATTGCACTGATCATGAACT
CCTCTGGATCTACTGGTCTGCCTAAAGGTGTCGCTCTGCCTCATAGAACTGCCTGCGTGA
GATTCTCGCATGCCAGAGATCCTATTTTTGGCAATCAAATCATTCCGGATACTGCGATTT
TAAGTGTTGTTCCATTCCATCACGGTTTTGGAATGTTTACTACACTCGGATATTTGATAT
GTGGATTTCGAGTCGTCTTAATGTATAGATTTGAAGAAGAGCTGTTTCTGAGGAGCCTTC
AGGATTACAAGATTCAAAGTGCGCTGCTGGTGCCAACCCTATTCTCCTTCTTCGCCAAAA
GCACTCTGATTGACAAATACGATTTATCTAATTTACACGAAATTGCTTCTGGTGGCGCTC
CCCTCTCTAAGGAAGTCGGGGAAGCGGTTGCCAAGAGGTTCCATCTGCCAGGTATCAGGC
AAGGATATGGGCTCACTGAGACTACATCAGCTATTCTGATTACACCCGAGGGGGATGATA
AACCGGGCGCGGTCGGTAAAGTTGTTCCATTTTTTGAAGCGAAGGTTGTGGATCTGGATA
CCGGGAAAACGCTGGGCGTTAATCAAAGAGGCGAACTGTGTGTGAGAGGTCCTATGATTA
TGTCCGGTTATGTAAACAATCCGGAAGCGACCAACGCCTTGATTGACAAGGATGGATGGC
TACATTCTGGAGACATAGCTTACTGGGACGAAGACGAACACTTCTTCATCGTTGACCGCC
TGAAGTCTCTGATTAAGTACAAAGGCTATCAGGTGGCTCCCGCTGAATTGGAATCCATCT
TGCTCCAACACCCCAACATCTTCGACGCAGGTGTCGCAGGTCTTCCCGACGATGACGCCG
GTGAACTTCCCGCCGCCGTTGTTGTTTTGGAGCACGGAAAGACGATGACGGAAAAAGAGA
TCGTGGATTACGTCGCCAGTCAAGTAACAACCGCGAAAAAGTTGCGCGGAGGAGTTGTGT
TTGTGGACGAAGTACCGAAAGGTCTTACCGGAAAACTCGACGCAAGAAAAATCAGAGAGA
TCCTCATAAAGGCCAAGAAGGGCGGAAAGATCGCCGTGTAACGAAacttgtttattgcag
cttataatggttacaaataaagcaatagcatcacaaatttcacaaataaagcattttttt
cactgcattctagttgtggtttgtccaaactcatcaatgtatcttatcatgtctgtCACG
tggtcagtattgagcgatatctagagaattcgtcataggGGGATGTAATTACGTCCCTCC
CCCGCTAGGGGGCAGCAGCGAGCCGCCCGGGGCTCCGCTCCGGTCCGGCGCTCCCCCCGC
ATCCCCGAGgactGGGATGTAATTACGTCCCTCCCCCGCTAGGGGGCAGCAGCGAGCCGC
CCGGGGCTCCGCTCCGGTCCGGCGCTCCCCCCGCATCCCCGAGggacGGGATGTAATTAC
GTCCCTCCCCCGCTAGGGGGCAGCAGCGAGCCGCCCGGGGCTCCGCTCCGGTCCGGCGCT
CCCCCCGCATCCCCGAGtccgGGGATGTAATTACGTCCCTCCCCCGCTAGGGGGCAGCAG
CGAGCCGCCCGGGGCTCCGCTCCGGTCCGGCGCTCCCCCCGCATCCCCGAGaacgataac
gaattcaagcttgatatcattcaggacgagcctcagaactgcacatattgatcctcgtca
caaccacaccagcacacctcaaatcccacaccactcccacaattaccattcactcaacaa
actcacacatcccacgataacgaattcaagcttgatatcattcaggacgagcctcagact
ccagcgtaactggactgcaatcaactcactggctcaccttcacgggtgggcctttcttcg
gtagaaaatcaaaggatcttcttgagatcctttttttctgcgcgtaatctgctgcttgca
aacaaaaaaaccaccgctaccagcggtggtttgtttgccggatcaagagctaccaactct
ttttccgaggtaactggcttcagcagagcgcagataccaaatactgttcttctagtgtag
ccgtagttaggccaccacttcaagaactctgtagcaccgcctacatacctcgctctgcta
atcctgttaccagtggctgctgccagtggcgataagtcgtgtcttaccgggttggactca
agacgatagttaccggataaggcgcagcggtcgggctgaacggggggttcgtgcacacag
cccagcttggagcgaacgacctacaccgaactgagatacctacagcgtgagctatgagaa
agcgccacgcttcccgaagggagaaaggcggacaggtatccggtaagcggcagggtcgga
acaggagagcgcacgagggagcttccagggggaaacgcctggtatctttatagtcctgtc
gggtttcgccacctctgacttgagcatcgatttttgtgatgctcgtcaggggggcggagc
ctatggaaaaacgccagcaacgcagaaaggcccacccgaaggtgagccaggtgattacat
ttgggccctcattaccaatgcttaatcagtgaggcacctatctcagcgatctgtctattt
cgttcatccatagttgcctgactccccgtcgtgtagataactacgatgcgggagggctta
ccatctggccccagtgctgcaatgataccgcgagaaccacgctcaccggctccagattta
tcagcaataaaccagccagccgggagggccgagcgcagaagtgatcctgcaactttatcc
gcctccatccagtctattaattgttgccgggaagctagagtaagtagttcgccagttaat
agtttgcgcaacgttgttgccattgctacaggcatcgtggtgtcacgctcgtcgtttggt
atggcttcattcagctccggttcccaacgatcaaggcgagttacatgatcccccatgttg
tgcaaaaaagcggttagctccttcggtcctccgat
>pLT.133_si-DHS_5_sphI <unknown description>
CCAGAGATCCTATTTTTGGCAATCAAATCATTCCGGATACTGCGATTTTAAGTGTTGTTC
CATTCCATCACGGTTTTGGAATGTTTACTACACTCGGATATTTGATATGTGGATTTCGAG
TCGTCTTAATGTATAGATTTGAAGAAGAGCTGTTTCTGAGGAGCCTTCAGGATTACAAGA
TTCAAAGTGCGCTGCTGGTGCCAACCCTATTCTCCTTCTTCGCCAAAAGCACTCTGATTG
ACAAATACGATTTATCTAATTTACACGAAATTGCTTCTGGTGGCGCTCCCCTCTCTAAGG
AAGTCGGGGAAGCGGTTGCCAAGAGGTTCCATCTGCCAGGTATCAGGCAAGGATATGGGC
TCACTGAGACTACATCAGCTATTCTGATTACACCCGAGGGGGATGATAAACCGGGCGCGG
TCGGTAAAGTTGTTCCATTTTTTGAAGCGAAGGTTGTGGATCTGGATACCGGGAAAACGC
TGGGCGTTAATCAAAGAGGCGAACTGTGTGTGAGAGGTCCTATGATTATGTCCGGTTATG
TAAACAATCCGGAAGCGACCAACGCCTTGATTGACAAGGATGGATGGCTACATTCTGGAG
ACATAGCTTACTGGGACGAAGACGAACACTTCTTCATCGTTGACCGCCTGAAGTCTCTGA
TTAAGTACAAAGGCTATCAGGTGGCTCCCGCTGAATTGGAATCCATCTTGCTCCAACACC
CCAACATCTTCGACGCAGGTGTCGCAGGTCTTCCCGACGATGACGCCGGTGAACTTCCCG
CCGCCGTTGTTGTTTTGGAGCACGGAAAGACGATGACGGAAAAAGAGATCGTGGATTACG
TCGCCAGTCAAGTAACAACCGCGAAAAAGTTGCGCGGAGGAGTTGTGTTTGTGGACGAAG
TACCGAAAGGTCTTACCGGAAAACTCGACGCAAGAAAAATCAGAGAGATCCTCATAAAGG
CCAAGAAGGGCGGAAAGATCGCCGTGTAACGAAacttgtttattgcagcttataatggtt
acaaataaagcaatagcatcacaaatttcacaaataaagcatttttttcactgcattcta
gttgtggtttgtccaaactcatcaatgtatcttatcatgtctgtCACGtggtcagtattg
agcgatatctagagaattcgtcataggGGGATGTAATTACGTCCCTCCCCCGCTAGGGGG
CAGCAGCGAGCCGCCCGGGGCTCCGCTCCGGTCCGGCGCTCCCCCCGCATCCCCGAGgac
tGGGATGTAATTACGTCCCTCCCCCGCTAGGGGGCAGCAGCGAGCCGCCCGGGGCTCCGC
TCCGGTCCGGCGCTCCCCCCGCATCCCCGAGggacGGGATGTAATTACGTCCCTCCCCCG
CTAGGGGGCAGCAGCGAGCCGCCCGGGGCTCCGCTCCGGTCCGGCGCTCCCCCCGCATCC
CCGAGtccgGGGATGTAATTACGTCCCTCCCCCGCTAGGGGGCAGCAGCGAGCCGCCCGG
GGCTCCGCTCCGGTCCGGCGCTCCCCCCGCATCCCCGAGaacgataacgaattcaagctt
gatatcattcaggacgagcctcagaactgcacatattgatcctcgtcacaaccacaccag
cacacctcaaatcccacaccactcccacaattaccattcactcaacaaactcacacatcc
cacgataacgaattcaagcttgatatcattcaggacgagcctcagactccagcgtaactg
gactgcaatcaactcactggctcaccttcacgggtgggcctttcttcggtagaaaatcaa
aggatcttcttgagatcctttttttctgcgcgtaatctgctgcttgcaaacaaaaaaacc
accgctaccagcggtggtttgtttgccggatcaagagctaccaactctttttccgaggta
actggcttcagcagagcgcagataccaaatactgttcttctagtgtagccgtagttaggc
caccacttcaagaactctgtagcaccgcctacatacctcgctctgctaatcctgttacca
gtggctgctgccagtggcgataagtcgtgtcttaccgggttggactcaagacgatagtta
ccggataaggcgcagcggtcgggctgaacggggggttcgtgcacacagcccagcttggag
cgaacgacctacaccgaactgagatacctacagcgtgagctatgagaaagcgccacgctt
cccgaagggagaaaggcggacaggtatccggtaagcggcagggtcggaacaggagagcgc
acgagggagcttccagggggaaacgcctggtatctttatagtcctgtcgggtttcgccac
ctctgacttgagcatcgatttttgtgatgctcgtcaggggggcggagcctatggaaaaac
gccagcaacgcagaaaggcccacccgaaggtgagccaggtgattacatttgggccctcat
taccaatgcttaatcagtgaggcacctatctcagcgatctgtctatttcgttcatccata
gttgcctgactccccgtcgtgtagataactacgatgcgggagggcttaccatctggcccc
agtgctgcaatgataccgcgagaaccacgctcaccggctccagatttatcagcaataaac
cagccagccgggagggccgagcgcagaagtgatcctgcaactttatccgcctccatccag
tctattaattgttgccgggaagctagagtaagtagttcgccagttaatagtttgcgcaac
gttgttgccattgctacaggcatcgtggtgtcacgctcgtcgtttggtatggcttcattc
agctccggttcccaacgatcaaggcgagttacatgatcccccatgttgtgcaaaaaagcg
gttagctccttcggtcctccgatcgttgccagaagtaagttggccgcagtgttatcactc
atggttatggcagcactgcataattctcttactgtcatgccatccgtgagatgcttttct
gtgactggtgagtactcaaccaagtcattctgagaatagtgtatgcggcgaccgagttgc
tcttgcccggcgtcaatacgggataataccgcgccacatagcagaactttaaaagtgctc
atcattggaaaacgttcttcggggcgtaaactctcaaggatcttaccgctgttgagatcc
agttcgatgtaacccactcgtgcacccaactgatcttcagcatcttttactttcaccagc
gtttctgggtgagcaaaaacaggaaggcaaaatgccgcaaaaaagggaataagggcgaca
cggaaatgttgaatactcattttagcttccttagctcctgaaaatctcgataactcaaaa
aatacgcccggtagtgatcttatttcattatggtgaaagttggaacctcttacgtgccga
tcaagtcaaaagcctccggtcggaggcttttgactttctgctatggaggtcaggtatgat
ttaaatggtcagtattgagcgatatctagagaattcgtataggtccactggtgaggacgt
gtgtgactatctgactgttgattatggactggtcgcttggaatctccacttacctgcctc
ccatttacgtctatgatgaggatgttggtggagagcatgtggaggaagtggatagggaag
gttgtagagtagatccggttgaagtgatgaggataggaggaggTCACgacataatccacc
atcaacatgcaagtccagtcaacaactttccctcagacgttagtggtaatcgaacctcaa
cacctagcccagaacaagcgctctggccgcgACAAGTTTGTACAAAAAAGCAGGCTTTgc
cctgtccagtcctttgggactgaagtaaaaatctccattctgtgggtcatctttgccttt
taattctataatgttcttatcgtcagttcagctcttagcttaagtttttcaatttccgtc
attctcctttaaaatcatagctaagtcaagtaatgctcttagatcatttagttcaaggtt
cagaaagacagtcacttacccaaaggcatataggtaaagccagaccggggacttgaagca
aagcttttctgacttctccaatgagtgcttctcgattatgctacactggcccctcttggt
gtcactgtggttttagttatcatcttaatatatttcagaccaatccttaagctattttgt
gtttttttccctctgaatgtataacttcctatttcaatatattaagcaaccaaaaaacag
acaatgcctgtgttcctgaagaaggtccttcgaaactaacctaagaggtgagggttctct
tatcctatttccctATCTAGACCCAGCTTTcttGTACAAAGTGGTACTCGAGTACTGGCC
GcggtTAAGCTTCAGTTTTTCCTTAGTTCCTGTTACATTTCTGTGTGTCTCCATTAGTGA
CCTCCCATAGTCCAAGCATGAGCAGTTCTGGCCAGGCCCCTGTCGGGGTCAGTGCCCCAC
CCCCGCCTTCTGGTTCTGTGTAACCTTCTAAGCAAACCTTCTGGCTCAAGCACAGCAATG
CTGAGTCATGATGAGTCATGCTGAGGCTTAGGGTGTGTGCCCAGATGTTCTCAGCCTAGA
GTGATGACTCCTATCTGGGTCCCCAGCAGGATGCTTACAGGGCAGATGGCAAAAAAAAGG
AGAAGCTGACCACCTGACTAAAACTCCACCTCAAACGGCATCATAAAGAAAATGGATGCC
TGAGACAGAATGTGACATATTCTAGAATATATTGTGCtatgacttatccacgaacgcctc
tataatgctgcaagtttggtaattacacgagggtatcaacaatagaacatcacttcgcgg
agaatacccaagcaagaacatgagaattttctgcttacacgatgtcgcgagtgttcggct
ccccccggttcctcgcttcgcatttgattctctgcaagtaaaaacctacagactagggct
tagtcgttgcccactggtaaggcattcactgttctgcgaccgttggcctaacacgacata
tacgcccacagtttacgtgtagactgcagacagcgtgcaccttttcgggttagtagttgt
aacttgtggctcgagtccggtgtgctaaaggctgacctggtaaaaaaattatcggaccaa
gtaaagttggcatgttagcctaggacctagagggatgatcatatcttagtgtggcttccc
accgcttagagatctttcgtgtcagtcttaacttagcctgagctggagtacgccatatcc
ctagatccggaaactcattctataagcgttgaaggtagacgcagcccgtactcgatgctt
gttgagtgccgacttaagtgatccagtccatatgatcctcaggattgccggtctgtcccg
aagtgggcatatcgtggtcggaaactaaccgctatacacgcaaagacacctctaaacggt
ggatatgtgggggtgggcgggaggatgatcgacaaagagggtccggaagatatacacgga
gctgggtAGCGTGCATCTCAATTAGTCAGCAACCATAGTCCCGCCCCTAACTCCGCCCAT
CCCGCCCCTAACTCCGCCCAGTTCCGCCCATTCTCCGCCCCATCGCTGACTAATTTTTTT
TATTTATGCAGAGGCCGAGGCCGCCTCGGCCTCTGAGCTATTCCAGAAGTAGTGAGGAGG
CTTTTTtGGAGGCCTAGGCTTTTGCAAAaagTGGAAGAGACAGACGCGTATTAATTATAG
CTGCATTGACGGCCTGCAGGCTGTCTCTTATACACATCTGACGCTGCCGACGAGTTGGTT
CCACCATGGAAGACGCCAAAAACATAAAGAAAGGCCCGGCGCCATTCTATCCGCTGGAAG
ATGGAACCGCTGGAGAGCAACTGCATAAGGCTATGAAGAGATACGCCCTGGTTCCTGGAA
CAATTGCTTTTACAGATGCACATATCGAGGTGGACATCACTTACGCTGAGTACTTCGAAA
TGTCCGTTCGGTTGGCAGAAGCTATGAAACGATATGGGCTGAATACAAATCACAGAATCG
TCGTATGCAGTGAAAACTCTCTTCAATTCTTTATGCCGGTGTTGGGCGCGTTATTTATCG
GAGTTGCAGTTGCGCCCGCGAACGACATTTATAATGAACGTGAATTGCTCAACAGTATGG
GCATTTCGCAGCCTACCGTGGTGTTCGTTTCCAAAAAGGGGTTGCAAAAAATTTTGAACG
TGCAAAAAAAGCTCCCAATCATCCAAAAAATTATTATCATGGATTCTAAAACGGATTACC
AGGGATTTCAGTCGATGTACACGTTCGTCACATCTCATCTACCTCCCGGTTTTAATGAAT
ACGATTTTGTGCCAGAGTCCTTCGATAGGGACAAGACAATTGCACTGATCATGAACTCCT
CTGGATCTACTGGTCTGCCTAAAGGTGTCGCTCTGCCTCATAGAACTGCCTGCGTGAGAT
TCTCGCATG
>pLT.133_si-DHS_5_pvuI <unknown description>
cgttgccagaagtaagttggccgcagtgttatcactcatggttatggcagcactgcataa
ttctcttactgtcatgccatccgtgagatgcttttctgtgactggtgagtactcaaccaa
gtcattctgagaatagtgtatgcggcgaccgagttgctcttgcccggcgtcaatacggga
taataccgcgccacatagcagaactttaaaagtgctcatcattggaaaacgttcttcggg
gcgtaaactctcaaggatcttaccgctgttgagatccagttcgatgtaacccactcgtgc
acccaactgatcttcagcatcttttactttcaccagcgtttctgggtgagcaaaaacagg
aaggcaaaatgccgcaaaaaagggaataagggcgacacggaaatgttgaatactcatttt
agcttccttagctcctgaaaatctcgataactcaaaaaatacgcccggtagtgatcttat
ttcattatggtgaaagttggaacctcttacgtgccgatcaagtcaaaagcctccggtcgg
aggcttttgactttctgctatggaggtcaggtatgatttaaatggtcagtattgagcgat
atctagagaattcgtataggtccactggtgaggacgtgtgtgactatctgactgttgatt
atggactggtcgcttggaatctccacttacctgcctcccatttacgtctatgatgaggat
gttggtggagagcatgtggaggaagtggatagggaaggttgtagagtagatccggttgaa
gtgatgaggataggaggaggTCACgacataatccaccatcaacatgcaagtccagtcaac
aactttccctcagacgttagtggtaatcgaacctcaacacctagcccagaacaagcgctc
tggccgcgACAAGTTTGTACAAAAAAGCAGGCTTTgccctgtccagtcctttgggactga
agtaaaaatctccattctgtgggtcatctttgccttttaattctataatgttcttatcgt
cagttcagctcttagcttaagtttttcaatttccgtcattctcctttaaaatcatagcta
agtcaagtaatgctcttagatcatttagttcaaggttcagaaagacagtcacttacccaa
aggcatataggtaaagccagaccggggacttgaagcaaagcttttctgacttctccaatg
agtgcttctcgattatgctacactggcccctcttggtgtcactgtggttttagttatcat
cttaatatatttcagaccaatccttaagctattttgtgtttttttccctctgaatgtata
acttcctatttcaatatattaagcaaccaaaaaacagacaatgcctgtgttcctgaagaa
ggtccttcgaaactaacctaagaggtgagggttctcttatcctatttccctATCTAGACC
CAGCTTTcttGTACAAAGTGGTACTCGAGTACTGGCCGcggtTAAGCTTCAGTTTTTCCT
TAGTTCCTGTTACATTTCTGTGTGTCTCCATTAGTGACCTCCCATAGTCCAAGCATGAGC
AGTTCTGGCCAGGCCCCTGTCGGGGTCAGTGCCCCACCCCCGCCTTCTGGTTCTGTGTAA
CCTTCTAAGCAAACCTTCTGGCTCAAGCACAGCAATGCTGAGTCATGATGAGTCATGCTG
AGGCTTAGGGTGTGTGCCCAGATGTTCTCAGCCTAGAGTGATGACTCCTATCTGGGTCCC
CAGCAGGATGCTTACAGGGCAGATGGCAAAAAAAAGGAGAAGCTGACCACCTGACTAAAA
CTCCACCTCAAACGGCATCATAAAGAAAATGGATGCCTGAGACAGAATGTGACATATTCT
AGAATATATTGTGCtatgacttatccacgaacgcctctataatgctgcaagtttggtaat
tacacgagggtatcaacaatagaacatcacttcgcggagaatacccaagcaagaacatga
gaattttctgcttacacgatgtcgcgagtgttcggctccccccggttcctcgcttcgcat
ttgattctctgcaagtaaaaacctacagactagggcttagtcgttgcccactggtaaggc
attcactgttctgcgaccgttggcctaacacgacatatacgcccacagtttacgtgtaga
ctgcagacagcgtgcaccttttcgggttagtagttgtaacttgtggctcgagtccggtgt
gctaaaggctgacctggtaaaaaaattatcggaccaagtaaagttggcatgttagcctag
gacctagagggatgatcatatcttagtgtggcttcccaccgcttagagatctttcgtgtc
agtcttaacttagcctgagctggagtacgccatatccctagatccggaaactcattctat
aagcgttgaaggtagacgcagcccgtactcgatgcttgttgagtgccgacttaagtgatc
cagtccatatgatcctcaggattgccggtctgtcccgaagtgggcatatcgtggtcggaa
actaaccgctatacacgcaaagacacctctaaacggtggatatgtgggggtgggcgggag
gatgatcgacaaagagggtccggaagatatacacggagctgggtAGCGTGCATCTCAATT
AGTCAGCAACCATAGTCCCGCCCCTAACTCCGCCCATCCCGCCCCTAACTCCGCCCAGTT
CCGCCCATTCTCCGCCCCATCGCTGACTAATTTTTTTTATTTATGCAGAGGCCGAGGCCG
CCTCGGCCTCTGAGCTATTCCAGAAGTAGTGAGGAGGCTTTTTtGGAGGCCTAGGCTTTT
GCAAAaagTGGAAGAGACAGACGCGTATTAATTATAGCTGCATTGACGGCCTGCAGGCTG
TCTCTTATACACATCTGACGCTGCCGACGAGTTGGTTCCACCATGGAAGACGCCAAAAAC
ATAAAGAAAGGCCCGGCGCCATTCTATCCGCTGGAAGATGGAACCGCTGGAGAGCAACTG
CATAAGGCTATGAAGAGATACGCCCTGGTTCCTGGAACAATTGCTTTTACAGATGCACAT
ATCGAGGTGGACATCACTTACGCTGAGTACTTCGAAATGTCCGTTCGGTTGGCAGAAGCT
ATGAAACGATATGGGCTGAATACAAATCACAGAATCGTCGTATGCAGTGAAAACTCTCTT
CAATTCTTTATGCCGGTGTTGGGCGCGTTATTTATCGGAGTTGCAGTTGCGCCCGCGAAC
GACATTTATAATGAACGTGAATTGCTCAACAGTATGGGCATTTCGCAGCCTACCGTGGTG
TTCGTTTCCAAAAAGGGGTTGCAAAAAATTTTGAACGTGCAAAAAAAGCTCCCAATCATC
CAAAAAATTATTATCATGGATTCTAAAACGGATTACCAGGGATTTCAGTCGATGTACACG
TTCGTCACATCTCATCTACCTCCCGGTTTTAATGAATACGATTTTGTGCCAGAGTCCTTC
GATAGGGACAAGACAATTGCACTGATCATGAACTCCTCTGGATCTACTGGTCTGCCTAAA
GGTGTCGCTCTGCCTCATAGAACTGCCTGCGTGAGATTCTCGCATGCCAGAGATCCTATT
TTTGGCAATCAAATCATTCCGGATACTGCGATTTTAAGTGTTGTTCCATTCCATCACGGT
TTTGGAATGTTTACTACACTCGGATATTTGATATGTGGATTTCGAGTCGTCTTAATGTAT
AGATTTGAAGAAGAGCTGTTTCTGAGGAGCCTTCAGGATTACAAGATTCAAAGTGCGCTG
CTGGTGCCAACCCTATTCTCCTTCTTCGCCAAAAGCACTCTGATTGACAAATACGATTTA
TCTAATTTACACGAAATTGCTTCTGGTGGCGCTCCCCTCTCTAAGGAAGTCGGGGAAGCG
GTTGCCAAGAGGTTCCATCTGCCAGGTATCAGGCAAGGATATGGGCTCACTGAGACTACA
TCAGCTATTCTGATTACACCCGAGGGGGATGATAAACCGGGCGCGGTCGGTAAAGTTGTT
CCATTTTTTGAAGCGAAGGTTGTGGATCTGGATACCGGGAAAACGCTGGGCGTTAATCAA
AGAGGCGAACTGTGTGTGAGAGGTCCTATGATTATGTCCGGTTATGTAAACAATCCGGAA
GCGACCAACGCCTTGATTGACAAGGATGGATGGCTACATTCTGGAGACATAGCTTACTGG
GACGAAGACGAACACTTCTTCATCGTTGACCGCCTGAAGTCTCTGATTAAGTACAAAGGC
TATCAGGTGGCTCCCGCTGAATTGGAATCCATCTTGCTCCAACACCCCAACATCTTCGAC
GCAGGTGTCGCAGGTCTTCCCGACGATGACGCCGGTGAACTTCCCGCCGCCGTTGTTGTT
TTGGAGCACGGAAAGACGATGACGGAAAAAGAGATCGTGGATTACGTCGCCAGTCAAGTA
ACAACCGCGAAAAAGTTGCGCGGAGGAGTTGTGTTTGTGGACGAAGTACCGAAAGGTCTT
ACCGGAAAACTCGACGCAAGAAAAATCAGAGAGATCCTCATAAAGGCCAAGAAGGGCGGA
AAGATCGCCGTGTAACGAAacttgtttattgcagcttataatggttacaaataaagcaat
agcatcacaaatttcacaaataaagcatttttttcactgcattctagttgtggtttgtcc
aaactcatcaatgtatcttatcatgtctgtCACGtggtcagtattgagcgatatctagag
aattcgtcataggGGGATGTAATTACGTCCCTCCCCCGCTAGGGGGCAGCAGCGAGCCGC
CCGGGGCTCCGCTCCGGTCCGGCGCTCCCCCCGCATCCCCGAGgactGGGATGTAATTAC
GTCCCTCCCCCGCTAGGGGGCAGCAGCGAGCCGCCCGGGGCTCCGCTCCGGTCCGGCGCT
CCCCCCGCATCCCCGAGggacGGGATGTAATTACGTCCCTCCCCCGCTAGGGGGCAGCAG
CGAGCCGCCCGGGGCTCCGCTCCGGTCCGGCGCTCCCCCCGCATCCCCGAGtccgGGGAT
GTAATTACGTCCCTCCCCCGCTAGGGGGCAGCAGCGAGCCGCCCGGGGCTCCGCTCCGGT
CCGGCGCTCCCCCCGCATCCCCGAGaacgataacgaattcaagcttgatatcattcagga
cgagcctcagaactgcacatattgatcctcgtcacaaccacaccagcacacctcaaatcc
cacaccactcccacaattaccattcactcaacaaactcacacatcccacgataacgaatt
caagcttgatatcattcaggacgagcctcagactccagcgtaactggactgcaatcaact
cactggctcaccttcacgggtgggcctttcttcggtagaaaatcaaaggatcttcttgag
atcctttttttctgcgcgtaatctgctgcttgcaaacaaaaaaaccaccgctaccagcgg
tggtttgtttgccggatcaagagctaccaactctttttccgaggtaactggcttcagcag
agcgcagataccaaatactgttcttctagtgtagccgtagttaggccaccacttcaagaa
ctctgtagcaccgcctacatacctcgctctgctaatcctgttaccagtggctgctgccag
tggcgataagtcgtgtcttaccgggttggactcaagacgatagttaccggataaggcgca
gcggtcgggctgaacggggggttcgtgcacacagcccagcttggagcgaacgacctacac
cgaactgagatacctacagcgtgagctatgagaaagcgccacgcttcccgaagggagaaa
ggcggacaggtatccggtaagcggcagggtcggaacaggagagcgcacgagggagcttcc
agggggaaacgcctggtatctttatagtcctgtcgggtttcgccacctctgacttgagca
tcgatttttgtgatgctcgtcaggggggcggagcctatggaaaaacgccagcaacgcaga
aaggcccacccgaaggtgagccaggtgattacatttgggccctcattaccaatgcttaat
cagtgaggcacctatctcagcgatctgtctatttcgttcatccatagttgcctgactccc
cgtcgtgtagataactacgatgcgggagggcttaccatctggccccagtgctgcaatgat
accgcgagaaccacgctcaccggctccagatttatcagcaataaaccagccagccgggag
ggccgagcgcagaagtgatcctgcaactttatccgcctccatccagtctattaattgttg
ccgggaagctagagtaagtagttcgccagttaatagtttgcgcaacgttgttgccattgc
tacaggcatcgtggtgtcacgctcgtcgtttggtatggcttcattcagctccggttccca
acgatcaaggcgagttacatgatcccccatgttgtgcaaaaaagcggttagctccttcgg
tcctccgat
>pLT.132_si-DHS_3.1_mluI <unknown description>
CGCGTATTAATTATAGCTGCATTGACGGCCTGCAGGCTGTCTCTTATACACATCTGACGC
TGCCGACGAGTTGGTTCCACCATGGAAGACGCCAAAAACATAAAGAAAGGCCCGGCGCCA
TTCTATCCGCTGGAAGATGGAACCGCTGGAGAGCAACTGCATAAGGCTATGAAGAGATAC
GCCCTGGTTCCTGGAACAATTGCTTTTACAGATGCACATATCGAGGTGGACATCACTTAC
GCTGAGTACTTCGAAATGTCCGTTCGGTTGGCAGAAGCTATGAAACGATATGGGCTGAAT
ACAAATCACAGAATCGTCGTATGCAGTGAAAACTCTCTTCAATTCTTTATGCCGGTGTTG
GGCGCGTTATTTATCGGAGTTGCAGTTGCGCCCGCGAACGACATTTATAATGAACGTGAA
TTGCTCAACAGTATGGGCATTTCGCAGCCTACCGTGGTGTTCGTTTCCAAAAAGGGGTTG
CAAAAAATTTTGAACGTGCAAAAAAAGCTCCCAATCATCCAAAAAATTATTATCATGGAT
TCTAAAACGGATTACCAGGGATTTCAGTCGATGTACACGTTCGTCACATCTCATCTACCT
CCCGGTTTTAATGAATACGATTTTGTGCCAGAGTCCTTCGATAGGGACAAGACAATTGCA
CTGATCATGAACTCCTCTGGATCTACTGGTCTGCCTAAAGGTGTCGCTCTGCCTCATAGA
ACTGCCTGCGTGAGATTCTCGCATGCCAGAGATCCTATTTTTGGCAATCAAATCATTCCG
GATACTGCGATTTTAAGTGTTGTTCCATTCCATCACGGTTTTGGAATGTTTACTACACTC
GGATATTTGATATGTGGATTTCGAGTCGTCTTAATGTATAGATTTGAAGAAGAGCTGTTT
CTGAGGAGCCTTCAGGATTACAAGATTCAAAGTGCGCTGCTGGTGCCAACCCTATTCTCC
TTCTTCGCCAAAAGCACTCTGATTGACAAATACGATTTATCTAATTTACACGAAATTGCT
TCTGGTGGCGCTCCCCTCTCTAAGGAAGTCGGGGAAGCGGTTGCCAAGAGGTTCCATCTG
CCAGGTATCAGGCAAGGATATGGGCTCACTGAGACTACATCAGCTATTCTGATTACACCC
GAGGGGGATGATAAACCGGGCGCGGTCGGTAAAGTTGTTCCATTTTTTGAAGCGAAGGTT
GTGGATCTGGATACCGGGAAAACGCTGGGCGTTAATCAAAGAGGCGAACTGTGTGTGAGA
GGTCCTATGATTATGTCCGGTTATGTAAACAATCCGGAAGCGACCAACGCCTTGATTGAC
AAGGATGGATGGCTACATTCTGGAGACATAGCTTACTGGGACGAAGACGAACACTTCTTC
ATCGTTGACCGCCTGAAGTCTCTGATTAAGTACAAAGGCTATCAGGTGGCTCCCGCTGAA
TTGGAATCCATCTTGCTCCAACACCCCAACATCTTCGACGCAGGTGTCGCAGGTCTTCCC
GACGATGACGCCGGTGAACTTCCCGCCGCCGTTGTTGTTTTGGAGCACGGAAAGACGATG
ACGGAAAAAGAGATCGTGGATTACGTCGCCAGTCAAGTAACAACCGCGAAAAAGTTGCGC
GGAGGAGTTGTGTTTGTGGACGAAGTACCGAAAGGTCTTACCGGAAAACTCGACGCAAGA
AAAATCAGAGAGATCCTCATAAAGGCCAAGAAGGGCGGAAAGATCGCCGTGTAACGAAac
ttgtttattgcagcttataatggttacaaataaagcaatagcatcacaaatttcacaaat
aaagcatttttttcactgcattctagttgtggtttgtccaaactcatcaatgtatcttat
catgtctgtCACGtggtcagtattgagcgatatctagagaattcgtcataggGGGATGTA
ATTACGTCCCTCCCCCGCTAGGGGGCAGCAGCGAGCCGCCCGGGGCTCCGCTCCGGTCCG
GCGCTCCCCCCGCATCCCCGAGgactGGGATGTAATTACGTCCCTCCCCCGCTAGGGGGC
AGCAGCGAGCCGCCCGGGGCTCCGCTCCGGTCCGGCGCTCCCCCCGCATCCCCGAGggac
GGGATGTAATTACGTCCCTCCCCCGCTAGGGGGCAGCAGCGAGCCGCCCGGGGCTCCGCT
CCGGTCCGGCGCTCCCCCCGCATCCCCGAGtccgGGGATGTAATTACGTCCCTCCCCCGC
TAGGGGGCAGCAGCGAGCCGCCCGGGGCTCCGCTCCGGTCCGGCGCTCCCCCCGCATCCC
CGAGaacgataacgaattcaagcttgatatcattcaggacgagcctcagaactgcacata
ttgatcctcgtcacaaccacaccagcacacctcaaatcccacaccactcccacaattacc
attcactcaacaaactcacacatcccacgataacgaattcaagcttgatatcattcagga
cgagcctcagactccagcgtaactggactgcaatcaactcactggctcaccttcacgggt
gggcctttcttcggtagaaaatcaaaggatcttcttgagatcctttttttctgcgcgtaa
tctgctgcttgcaaacaaaaaaaccaccgctaccagcggtggtttgtttgccggatcaag
agctaccaactctttttccgaggtaactggcttcagcagagcgcagataccaaatactgt
tcttctagtgtagccgtagttaggccaccacttcaagaactctgtagcaccgcctacata
cctcgctctgctaatcctgttaccagtggctgctgccagtggcgataagtcgtgtcttac
cgggttggactcaagacgatagttaccggataaggcgcagcggtcgggctgaacgggggg
ttcgtgcacacagcccagcttggagcgaacgacctacaccgaactgagatacctacagcg
tgagctatgagaaagcgccacgcttcccgaagggagaaaggcggacaggtatccggtaag
cggcagggtcggaacaggagagcgcacgagggagcttccagggggaaacgcctggtatct
ttatagtcctgtcgggtttcgccacctctgacttgagcatcgatttttgtgatgctcgtc
aggggggcggagcctatggaaaaacgccagcaacgcagaaaggcccacccgaaggtgagc
caggtgattacatttgggccctcattaccaatgcttaatcagtgaggcacctatctcagc
gatctgtctatttcgttcatccatagttgcctgactccccgtcgtgtagataactacgat
gcgggagggcttaccatctggccccagtgctgcaatgataccgcgagaaccacgctcacc
ggctccagatttatcagcaataaaccagccagccgggagggccgagcgcagaagtgatcc
tgcaactttatccgcctccatccagtctattaattgttgccgggaagctagagtaagtag
ttcgccagttaatagtttgcgcaacgttgttgccattgctacaggcatcgtggtgtcacg
ctcgtcgtttggtatggcttcattcagctccggttcccaacgatcaaggcgagttacatg
atcccccatgttgtgcaaaaaagcggttagctccttcggtcctccgatcgttgccagaag
taagttggccgcagtgttatcactcatggttatggcagcactgcataattctcttactgt
catgccatccgtgagatgcttttctgtgactggtgagtactcaaccaagtcattctgaga
atagtgtatgcggcgaccgagttgctcttgcccggcgtcaatacgggataataccgcgcc
acatagcagaactttaaaagtgctcatcattggaaaacgttcttcggggcgtaaactctc
aaggatcttaccgctgttgagatccagttcgatgtaacccactcgtgcacccaactgatc
ttcagcatcttttactttcaccagcgtttctgggtgagcaaaaacaggaaggcaaaatgc
cgcaaaaaagggaataagggcgacacggaaatgttgaatactcattttagcttccttagc
tcctgaaaatctcgataactcaaaaaatacgcccggtagtgatcttatttcattatggtg
aaagttggaacctcttacgtgccgatcaagtcaaaagcctccggtcggaggcttttgact
ttctgctatggaggtcaggtatgatttaaatggtcagtattgagcgatatctagagaatt
cgtataggtccactggtgaggacgtgtgtgactatctgactgttgattatggactggtcg
cttggaatctccacttacctgcctcccatttacgtctatgatgaggatgttggtggagag
catgtggaggaagtggatagggaaggttgtagagtagatccggttgaagtgatgaggata
ggaggaggTCACgacataatccaccatcaacatgcaagtccagtcaacaactttccctca
gacgttagtggtaatcgaacctcaacacctagcccagaacaagcgctctggccgcgACAA
GTTTGTACAAAAAAGCAGGCTTTAAGTTCTACCCGTGGCCTTGTCCAGCTCAGCTGGGAC
ACCTGGAACTaattttagggttgcctggctaagccccacactggtatttgaagtttgcgt
cctccctagactcaagcccatttcaccacctctgaaggtgagtgcaggctgatattaatt
aacagtgagttgattcactggcatcttccagtcattaaagcaaatatttggcttaaaata
gccttcttcccacctcaaatatcaaactttttgcctattcccttactctatcatggttga
ctcaccagcagttgcatgatggtgtatgtggcctaagaacagagtttgattctaaaaggg
aagtgaaatactctttaacatctgcaagtgagactgtttgaacagcaggccagccttcag
tatgactacattgtttttctgtccattgtggtgctgactcagcatcagttaataaaccct
cttgagcaggctggatttctcttgtttaattatcagcttggagctttctgaggactctta
ggaattgttcattcagttttccaGccccagcagatctgccttctaaaagtcctgcttcct
cttggtgctagcgtcccctctggcataacatgcaatcacaggtgggccacgcagcaagca
gcgagtgtgtgctaatcatgtcccctagtgggaatttaattgttctgtactgagagagag
attgcATCTAGACCCAGCTTTcttGTACAAAGTGGTACTCGAGTACTGGCCGcggtTAAG
CTTCAGTTTTTCCTTAGTTCCTGTTACATTTCTGTGTGTCTCCATTAGTGACCTCCCATA
GTCCAAGCATGAGCAGTTCTGGCCAGGCCCCTGTCGGGGTCAGTGCCCCACCCCCGCCTT
CTGGTTCTGTGTAACCTTCTAAGCAAACCTTCTGGCTCAAGCACAGCAATGCTGAGTCAT
GATGAGTCATGCTGAGGCTTAGGGTGTGTGCCCAGATGTTCTCAGCCTAGAGTGATGACT
CCTATCTGGGTCCCCAGCAGGATGCTTACAGGGCAGATGGCAAAAAAAAGGAGAAGCTGA
CCACCTGACTAAAACTCCACCTCAAACGGCATCATAAAGAAAATGGATGCCTGAGACAGA
ATGTGACATATTCTAGAATATATTGTGCtatgacttatccacgaacgcctctataatgct
gcaagtttggtaattacacgagggtatcaacaatagaacatcacttcgcggagaataccc
aagcaagaacatgagaattttctgcttacacgatgtcgcgagtgttcggctccccccggt
tcctcgcttcgcatttgattctctgcaagtaaaaacctacagactagggcttagtcgttg
cccactggtaaggcattcactgttctgcgaccgttggcctaacacgacatatacgcccac
agtttacgtgtagactgcagacagcgtgcaccttttcgggttagtagttgtaacttgtgg
ctcgagtccggtgtgctaaaggctgacctggtaaaaaaattatcggaccaagtaaagttg
gcatgttagcctaggacctagagggatgatcatatcttagtgtggcttcccaccgcttag
agatctttcgtgtcagtcttaacttagcctgagctggagtacgccatatccctagatccg
gaaactcattctataagcgttgaaggtagacgcagcccgtactcgatgcttgttgagtgc
cgacttaagtgatccagtccatatgatcctcaggattgccggtctgtcccgaagtgggca
tatcgtggtcggaaactaaccgctatacacgcaaagacacctctaaacggtggatatgtg
ggggtgggcgggaggatgatcgacaaagagggtccggaagatatacacggagctgggtAG
CGTGCATCTCAATTAGTCAGCAACCATAGTCCCGCCCCTAACTCCGCCCATCCCGCCCCT
AACTCCGCCCAGTTCCGCCCATTCTCCGCCCCATCGCTGACTAATTTTTTTTATTTATGC
AGAGGCCGAGGCCGCCTCGGCCTCTGAGCTATTCCAGAAGTAGTGAGGAGGCTTTTTtGG
AGGCCTAGGCTTTTGCAAAaagTGGAAGAGACAGA
>pLT.131_si-DHS_2_swaI <unknown description>
aaatggtcagtattgagcgatatctagagaattcgtataggtccactggtgaggacgtgt
gtgactatctgactgttgattatggactggtcgcttggaatctccacttacctgcctccc
atttacgtctatgatgaggatgttggtggagagcatgtggaggaagtggatagggaaggt
tgtagagtagatccggttgaagtgatgaggataggaggaggTCACgacataatccaccat
caacatgcaagtccagtcaacaactttccctcagacgttagtggtaatcgaacctcaaca
cctagcccagaacaagcgctctggccgcgACAAGTTTGTACAAAAAAGCAGGCTTTccac
caacattgcaattcccaatccacccaggaactgggagaggaaaaaaactggcccagtagc
tgaaaccgaattaaaattggctgatggaactgttgtgatgatgccatccacgggaataga
tgagaatttctgagaacagaactatttggctcattcatgatttgctgccattgtgaacac
ttttaatgtgagagctctgcctgagaaatgctgattaataaagataactgaggttctttt
cggtgttctaacttggggggaaataatatagtgactaaaaatgcaccaagttattactta
gaaacaaaccctttgagacataagattccagacagtggcagcctctgatagctctctctg
cacagctgtactgctgccagggtctcccagctttagtcagcagtaaaaaggtgcactgct
caggccctctgggaggaccgagtgaagttcagaggtcagtcccttttattcccccttaat
ggttttgtgctggacaatacctaaatattacaatatggacatgttttttcctattatgga
gcaagcttcATCTAGACCCAGCTTTcttGTACAAAGTGGTACTCGAGTACTGGCCGcggt
TAAGCTTCAGTTTTTCCTTAGTTCCTGTTACATTTCTGTGTGTCTCCATTAGTGACCTCC
CATAGTCCAAGCATGAGCAGTTCTGGCCAGGCCCCTGTCGGGGTCAGTGCCCCACCCCCG
CCTTCTGGTTCTGTGTAACCTTCTAAGCAAACCTTCTGGCTCAAGCACAGCAATGCTGAG
TCATGATGAGTCATGCTGAGGCTTAGGGTGTGTGCCCAGATGTTCTCAGCCTAGAGTGAT
GACTCCTATCTGGGTCCCCAGCAGGATGCTTACAGGGCAGATGGCAAAAAAAAGGAGAAG
CTGACCACCTGACTAAAACTCCACCTCAAACGGCATCATAAAGAAAATGGATGCCTGAGA
CAGAATGTGACATATTCTAGAATATATTGTGCtatgacttatccacgaacgcctctataa
tgctgcaagtttggtaattacacgagggtatcaacaatagaacatcacttcgcggagaat
acccaagcaagaacatgagaattttctgcttacacgatgtcgcgagtgttcggctccccc
cggttcctcgcttcgcatttgattctctgcaagtaaaaacctacagactagggcttagtc
gttgcccactggtaaggcattcactgttctgcgaccgttggcctaacacgacatatacgc
ccacagtttacgtgtagactgcagacagcgtgcaccttttcgggttagtagttgtaactt
gtggctcgagtccggtgtgctaaaggctgacctggtaaaaaaattatcggaccaagtaaa
gttggcatgttagcctaggacctagagggatgatcatatcttagtgtggcttcccaccgc
ttagagatctttcgtgtcagtcttaacttagcctgagctggagtacgccatatccctaga
tccggaaactcattctataagcgttgaaggtagacgcagcccgtactcgatgcttgttga
gtgccgacttaagtgatccagtccatatgatcctcaggattgccggtctgtcccgaagtg
ggcatatcgtggtcggaaactaaccgctatacacgcaaagacacctctaaacggtggata
tgtgggggtgggcgggaggatgatcgacaaagagggtccggaagatatacacggagctgg
gtAGCGTGCATCTCAATTAGTCAGCAACCATAGTCCCGCCCCTAACTCCGCCCATCCCGC
CCCTAACTCCGCCCAGTTCCGCCCATTCTCCGCCCCATCGCTGACTAATTTTTTTTATTT
ATGCAGAGGCCGAGGCCGCCTCGGCCTCTGAGCTATTCCAGAAGTAGTGAGGAGGCTTTT
TtGGAGGCCTAGGCTTTTGCAAAaagTGGAAGAGACAGACGCGTATTAATTATAGCTGCA
TTGACGGCCTGCAGGCTGTCTCTTATACACATCTGACGCTGCCGACGAGTTGGTTCCACC
ATGGAAGACGCCAAAAACATAAAGAAAGGCCCGGCGCCATTCTATCCGCTGGAAGATGGA
ACCGCTGGAGAGCAACTGCATAAGGCTATGAAGAGATACGCCCTGGTTCCTGGAACAATT
GCTTTTACAGATGCACATATCGAGGTGGACATCACTTACGCTGAGTACTTCGAAATGTCC
GTTCGGTTGGCAGAAGCTATGAAACGATATGGGCTGAATACAAATCACAGAATCGTCGTA
TGCAGTGAAAACTCTCTTCAATTCTTTATGCCGGTGTTGGGCGCGTTATTTATCGGAGTT
GCAGTTGCGCCCGCGAACGACATTTATAATGAACGTGAATTGCTCAACAGTATGGGCATT
TCGCAGCCTACCGTGGTGTTCGTTTCCAAAAAGGGGTTGCAAAAAATTTTGAACGTGCAA
AAAAAGCTCCCAATCATCCAAAAAATTATTATCATGGATTCTAAAACGGATTACCAGGGA
TTTCAGTCGATGTACACGTTCGTCACATCTCATCTACCTCCCGGTTTTAATGAATACGAT
TTTGTGCCAGAGTCCTTCGATAGGGACAAGACAATTGCACTGATCATGAACTCCTCTGGA
TCTACTGGTCTGCCTAAAGGTGTCGCTCTGCCTCATAGAACTGCCTGCGTGAGATTCTCG
CATGCCAGAGATCCTATTTTTGGCAATCAAATCATTCCGGATACTGCGATTTTAAGTGTT
GTTCCATTCCATCACGGTTTTGGAATGTTTACTACACTCGGATATTTGATATGTGGATTT
CGAGTCGTCTTAATGTATAGATTTGAAGAAGAGCTGTTTCTGAGGAGCCTTCAGGATTAC
AAGATTCAAAGTGCGCTGCTGGTGCCAACCCTATTCTCCTTCTTCGCCAAAAGCACTCTG
ATTGACAAATACGATTTATCTAATTTACACGAAATTGCTTCTGGTGGCGCTCCCCTCTCT
AAGGAAGTCGGGGAAGCGGTTGCCAAGAGGTTCCATCTGCCAGGTATCAGGCAAGGATAT
GGGCTCACTGAGACTACATCAGCTATTCTGATTACACCCGAGGGGGATGATAAACCGGGC
GCGGTCGGTAAAGTTGTTCCATTTTTTGAAGCGAAGGTTGTGGATCTGGATACCGGGAAA
ACGCTGGGCGTTAATCAAAGAGGCGAACTGTGTGTGAGAGGTCCTATGATTATGTCCGGT
TATGTAAACAATCCGGAAGCGACCAACGCCTTGATTGACAAGGATGGATGGCTACATTCT
GGAGACATAGCTTACTGGGACGAAGACGAACACTTCTTCATCGTTGACCGCCTGAAGTCT
CTGATTAAGTACAAAGGCTATCAGGTGGCTCCCGCTGAATTGGAATCCATCTTGCTCCAA
CACCCCAACATCTTCGACGCAGGTGTCGCAGGTCTTCCCGACGATGACGCCGGTGAACTT
CCCGCCGCCGTTGTTGTTTTGGAGCACGGAAAGACGATGACGGAAAAAGAGATCGTGGAT
TACGTCGCCAGTCAAGTAACAACCGCGAAAAAGTTGCGCGGAGGAGTTGTGTTTGTGGAC
GAAGTACCGAAAGGTCTTACCGGAAAACTCGACGCAAGAAAAATCAGAGAGATCCTCATA
AAGGCCAAGAAGGGCGGAAAGATCGCCGTGTAACGAAacttgtttattgcagcttataat
ggttacaaataaagcaatagcatcacaaatttcacaaataaagcatttttttcactgcat
tctagttgtggtttgtccaaactcatcaatgtatcttatcatgtctgtCACGtggtcagt
attgagcgatatctagagaattcgtcataggGGGATGTAATTACGTCCCTCCCCCGCTAG
GGGGCAGCAGCGAGCCGCCCGGGGCTCCGCTCCGGTCCGGCGCTCCCCCCGCATCCCCGA
GgactGGGATGTAATTACGTCCCTCCCCCGCTAGGGGGCAGCAGCGAGCCGCCCGGGGCT
CCGCTCCGGTCCGGCGCTCCCCCCGCATCCCCGAGggacGGGATGTAATTACGTCCCTCC
CCCGCTAGGGGGCAGCAGCGAGCCGCCCGGGGCTCCGCTCCGGTCCGGCGCTCCCCCCGC
ATCCCCGAGtccgGGGATGTAATTACGTCCCTCCCCCGCTAGGGGGCAGCAGCGAGCCGC
CCGGGGCTCCGCTCCGGTCCGGCGCTCCCCCCGCATCCCCGAGaacgataacgaattcaa
gcttgatatcattcaggacgagcctcagaactgcacatattgatcctcgtcacaaccaca
ccagcacacctcaaatcccacaccactcccacaattaccattcactcaacaaactcacac
atcccacgataacgaattcaagcttgatatcattcaggacgagcctcagactccagcgta
actggactgcaatcaactcactggctcaccttcacgggtgggcctttcttcggtagaaaa
tcaaaggatcttcttgagatcctttttttctgcgcgtaatctgctgcttgcaaacaaaaa
aaccaccgctaccagcggtggtttgtttgccggatcaagagctaccaactctttttccga
ggtaactggcttcagcagagcgcagataccaaatactgttcttctagtgtagccgtagtt
aggccaccacttcaagaactctgtagcaccgcctacatacctcgctctgctaatcctgtt
accagtggctgctgccagtggcgataagtcgtgtcttaccgggttggactcaagacgata
gttaccggataaggcgcagcggtcgggctgaacggggggttcgtgcacacagcccagctt
ggagcgaacgacctacaccgaactgagatacctacagcgtgagctatgagaaagcgccac
gcttcccgaagggagaaaggcggacaggtatccggtaagcggcagggtcggaacaggaga
gcgcacgagggagcttccagggggaaacgcctggtatctttatagtcctgtcgggtttcg
ccacctctgacttgagcatcgatttttgtgatgctcgtcaggggggcggagcctatggaa
aaacgccagcaacgcagaaaggcccacccgaaggtgagccaggtgattacatttgggccc
tcattaccaatgcttaatcagtgaggcacctatctcagcgatctgtctatttcgttcatc
catagttgcctgactccccgtcgtgtagataactacgatgcgggagggcttaccatctgg
ccccagtgctgcaatgataccgcgagaaccacgctcaccggctccagatttatcagcaat
aaaccagccagccgggagggccgagcgcagaagtgatcctgcaactttatccgcctccat
ccagtctattaattgttgccgggaagctagagtaagtagttcgccagttaatagtttgcg
caacgttgttgccattgctacaggcatcgtggtgtcacgctcgtcgtttggtatggcttc
attcagctccggttcccaacgatcaaggcgagttacatgatcccccatgttgtgcaaaaa
agcggttagctccttcggtcctccgatcgttgccagaagtaagttggccgcagtgttatc
actcatggttatggcagcactgcataattctcttactgtcatgccatccgtgagatgctt
ttctgtgactggtgagtactcaaccaagtcattctgagaatagtgtatgcggcgaccgag
ttgctcttgcccggcgtcaatacgggataataccgcgccacatagcagaactttaaaagt
gctcatcattggaaaacgttcttcggggcgtaaactctcaaggatcttaccgctgttgag
atccagttcgatgtaacccactcgtgcacccaactgatcttcagcatcttttactttcac
cagcgtttctgggtgagcaaaaacaggaaggcaaaatgccgcaaaaaagggaataagggc
gacacggaaatgttgaatactcattttagcttccttagctcctgaaaatctcgataactc
aaaaaatacgcccggtagtgatcttatttcattatggtgaaagttggaacctcttacgtg
ccgatcaagtcaaaagcctccggtcggaggcttttgactttctgctatggaggtcaggta
tgattt
