# Supplementary material for: Multiplexed long-read plasmid validation and analysis using OnRamp
Source: Genome Res. 2023 May;33(5):741–9. doi: 10.1101/gr.277369.122 (PMC10317119; doi:10.1101/gr.277369.122)
Supplement: Supplemental Material [file supp_gr.277369.122_SUPPLEMENTAL_plasmids_ref_30.fasta.zip › SUPPLEMENTAL_plasmids_ref_30.fasta]

>mp184_pEctrl-si-1-fw <unknown description>
GTCTAACTACTAAGCGAGAGTAGGGAACTGCCAGGCATCAAATAAAACGAAAGGCTCAGT
CGGAAGACTGGGCCTTTCGTTTTATCTGTTGTTTGTCGGTGAACGCTCTCCTGAGTAGGA
CAAATCCGCCGGGAGCGGATTTGAACGTTGTGAAGCAACGGCCCGGAGGGTGGCGGGCAG
GACGCCCGCCATAAACTGCCAGGCATCAAACTAAGCAGAAGGCCATCCTGACGGATGGCC
TTTTTGCGTTTCTACAAACTCTTCCTGTTAGTTAGTTACTTAAGCTCGGGCCCCAAATAA
TGATTTTATTTTGACTGATAGTGACCTGTTCGTTGCAACAAATTGATAAGCAATGCTTTT
TTATAATGCCAACTTTGTACAAAAAAGCAGGCTTTTTTCCTCCCCTCCATGAAGGGAAGA
AAAAaaaattaattcggccatgaattttaatattctggccagcaccttatccatttgtag
ccacgccaacaaatttattctgtgatataccaaacttacaaagtcactctgcgatttcag
taaggcccattcccaacatgagtgctgctgtccacggtactgaaccatcaatgctaaatg
gtatttagttgtggatcttcatcctgtcatgcagctaaatattccaggaatactgaacca
agtgaggagaaagatagcagtgggttgctgcaaaggaggtgaggggaggggagagatagc
aagtgAGAATCTAGACCCAGCTTTCTTGTACAAAGTTGGCATTATAAGAAAGCATTGCTT
ATCAATTTGTTGCAACGAACAGGTCACTATCAGTCAAAATAAAATCATTATTTGCCATCC
AGCTGCAGCTCTGGCCCGTGTCTCAAAATCTCTGATGTTACATTGCACAAGATAAAAATA
TATCATCATGAACAATAAAACTGTCTGCTTACATAAACAGTAATACAAGGGGTGTTATGA
GCCATATTCAACGGGAAACGTCGAGGCCGCGATTAAATTCCAACATGGATGCTGATTTAT
ATGGGTATAAATGGGCTCGCGATAATGTCGGGCAATCAGGTGCGACAATCTATCGCTTGT
ATGGGAAGCCCGATGCGCCAGAGTTGTTTCTGAAACATGGCAAAGGTAGCGTTGCCAATG
ATGTTACAGATGAGATGGTCAGACTAAACTGGCTGACGGAATTTATGCCTCTTCCGACCA
TCAAGCATTTTATCCGTACTCCTGATGATGCATGGTTACTCACCACTGCGATCCCCGGAA
AAACAGCATTCCAGGTATTAGAAGAATATCCTGATTCAGGTGAAAATATTGTTGATGCGC
TGGCAGTGTCCCTGCGCCGGTTGCATTCGATTCCTGTTTGTAATTGTCCTTTTAACAGCG
ATCGCGTATTTCGTCTCGCTCAGGCGCAATCACGAATGAATAACGGTTTGGTTGATGCGA
GTGATTTTGATGACGAGCGTAATGGCTGGCCTGTTGAACAAGTCTGGAAAGAAATGCATA
AACTTTTGCCATTCTCACCGGATTCAGTCGTCACTCATGGTGATTTCTCACTTGATAACC
TTATTTTTGACGAGGGGAAATTAATAGGTTGTATTGATGTTGGACGAGTCGGAATCGCAG
ACCGATACCAGGATCTTGCCATCCTATGGAACTGCCTCGGTGAGTTTTCTCCTTCATTAC
AGAAACGGCTTTTTCAAAAATATGGTATTGATAATCCTGATATGAATAAATTGCAGTTTC
ATTTGATGCTCGATGAGTTTTTCTAATCAGAATTGGTTAATTGGTTGTAACATTATTCAG
ATTGGGCCCCGTTCCACTGAGCGTCAGACCCCGTAGAAAAGATCAAAGGATCTTCTTGAG
ATCCTTTTTTTCTGCGCGTAATCTGCTGCTTGCAAACAAAAAAACCACCGCTACCAGCGG
TGGTTTGTTTGCCGGATCAAGAGCTACCAACTCTTTTTCCGAAGGTAACTGGCTTCAGCA
GAGCGCAGATACCAAATACTGTTCTTCTAGTGTAGCCGTAGTTAGGCCACCACTTCAAGA
ACTCTGTAGCACCGCCTACATACCTCGCTCTGCTAATCCTGTTACCAGTGGCTGCTGCCA
GTGGCGATAAGTCGTGTCTTACCGGGTTGGACTCAAGACGATAGTTACCGGATAAGGCGC
AGCGGTCGGGCTGAACGGGGGGTTCGTGCACACAGCCCAGCTTGGAGCGAACGACCTACA
CCGAACTGAGATACCTACAGCGTGAGCTATGAGAAAGCGCCACGCTTCCCGAAGGGAGAA
AGGCGGACAGGTATCCGGTAAGCGGCAGGGTCGGAACAGGAGAGCGCACGAGGGAGCTTC
CAGGGGGAAACGCCTGGTATCTTTATAGTCCTGTCGGGTTTCGCCACCTCTGACTTGAGC
GTCGATTTTTGTGATGCTCGTCAGGGGGGCGGAGCCTATGGAAAAACGCCAGCAACGCGG
CCTTTTTACGGTTCCTGGCCTTTTGCTGGCCTTTTGCTCACATGTTCTTTCCTGCGTTAT
CCCCTGATTCTGTGGATAACCGTATTACCGCTAGCATGGATCTCGGGGAC
>mp184_pEctrl-si-1-rv <unknown description>
GTCTAACTACTAAGCGAGAGTAGGGAACTGCCAGGCATCAAATAAAACGAAAGGCTCAGT
CGGAAGACTGGGCCTTTCGTTTTATCTGTTGTTTGTCGGTGAACGCTCTCCTGAGTAGGA
CAAATCCGCCGGGAGCGGATTTGAACGTTGTGAAGCAACGGCCCGGAGGGTGGCGGGCAG
GACGCCCGCCATAAACTGCCAGGCATCAAACTAAGCAGAAGGCCATCCTGACGGATGGCC
TTTTTGCGTTTCTACAAACTCTTCCTGTTAGTTAGTTACTTAAGCTCGGGCCCCAAATAA
TGATTTTATTTTGACTGATAGTGACCTGTTCGTTGCAACAAATTGATAAGCAATGCTTTT
TTATAATGCCAACTTTGTACAAAAAAGCAGGCTTTTCTcacttgctatctctcccctccc
ctcacctcctttgcagcaacccactgctatctttctcctcacttggttcagtattcctgg
aatatttagctgcatgacaggatgaagatccacaactaaataccatttagcattgatggt
tcagtaccgtggacagcagcactcatgttgggaatgggccttactgaaatcgcagagtga
ctttgtaagtttggtatatcacagaataaatttgttggcgtggctacaaatggataaggt
gctggccagaatattaaaattcatggccgaattaattttTTTTTCTTCCCTTCATGGAGG
GGAGGAAAATCTAGACCCAGCTTTCTTGTACAAAGTTGGCATTATAAGAAAGCATTGCTT
ATCAATTTGTTGCAACGAACAGGTCACTATCAGTCAAAATAAAATCATTATTTGCCATCC
AGCTGCAGCTCTGGCCCGTGTCTCAAAATCTCTGATGTTACATTGCACAAGATAAAAATA
TATCATCATGAACAATAAAACTGTCTGCTTACATAAACAGTAATACAAGGGGTGTTATGA
GCCATATTCAACGGGAAACGTCGAGGCCGCGATTAAATTCCAACATGGATGCTGATTTAT
ATGGGTATAAATGGGCTCGCGATAATGTCGGGCAATCAGGTGCGACAATCTATCGCTTGT
ATGGGAAGCCCGATGCGCCAGAGTTGTTTCTGAAACATGGCAAAGGTAGCGTTGCCAATG
ATGTTACAGATGAGATGGTCAGACTAAACTGGCTGACGGAATTTATGCCTCTTCCGACCA
TCAAGCATTTTATCCGTACTCCTGATGATGCATGGTTACTCACCACTGCGATCCCCGGAA
AAACAGCATTCCAGGTATTAGAAGAATATCCTGATTCAGGTGAAAATATTGTTGATGCGC
TGGCAGTGTCCCTGCGCCGGTTGCATTCGATTCCTGTTTGTAATTGTCCTTTTAACAGCG
ATCGCGTATTTCGTCTCGCTCAGGCGCAATCACGAATGAATAACGGTTTGGTTGATGCGA
GTGATTTTGATGACGAGCGTAATGGCTGGCCTGTTGAACAAGTCTGGAAAGAAATGCATA
AACTTTTGCCATTCTCACCGGATTCAGTCGTCACTCATGGTGATTTCTCACTTGATAACC
TTATTTTTGACGAGGGGAAATTAATAGGTTGTATTGATGTTGGACGAGTCGGAATCGCAG
ACCGATACCAGGATCTTGCCATCCTATGGAACTGCCTCGGTGAGTTTTCTCCTTCATTAC
AGAAACGGCTTTTTCAAAAATATGGTATTGATAATCCTGATATGAATAAATTGCAGTTTC
ATTTGATGCTCGATGAGTTTTTCTAATCAGAATTGGTTAATTGGTTGTAACATTATTCAG
ATTGGGCCCCGTTCCACTGAGCGTCAGACCCCGTAGAAAAGATCAAAGGATCTTCTTGAG
ATCCTTTTTTTCTGCGCGTAATCTGCTGCTTGCAAACAAAAAAACCACCGCTACCAGCGG
TGGTTTGTTTGCCGGATCAAGAGCTACCAACTCTTTTTCCGAAGGTAACTGGCTTCAGCA
GAGCGCAGATACCAAATACTGTTCTTCTAGTGTAGCCGTAGTTAGGCCACCACTTCAAGA
ACTCTGTAGCACCGCCTACATACCTCGCTCTGCTAATCCTGTTACCAGTGGCTGCTGCCA
GTGGCGATAAGTCGTGTCTTACCGGGTTGGACTCAAGACGATAGTTACCGGATAAGGCGC
AGCGGTCGGGCTGAACGGGGGGTTCGTGCACACAGCCCAGCTTGGAGCGAACGACCTACA
CCGAACTGAGATACCTACAGCGTGAGCTATGAGAAAGCGCCACGCTTCCCGAAGGGAGAA
AGGCGGACAGGTATCCGGTAAGCGGCAGGGTCGGAACAGGAGAGCGCACGAGGGAGCTTC
CAGGGGGAAACGCCTGGTATCTTTATAGTCCTGTCGGGTTTCGCCACCTCTGACTTGAGC
GTCGATTTTTGTGATGCTCGTCAGGGGGGCGGAGCCTATGGAAAAACGCCAGCAACGCGG
CCTTTTTACGGTTCCTGGCCTTTTGCTGGCCTTTTGCTCACATGTTCTTTCCTGCGTTAT
CCCCTGATTCTGTGGATAACCGTATTACCGCTAGCATGGATCTCGGGGAC
>mp185_pEctrl-si-2-fw <unknown description>
GTCTAACTACTAAGCGAGAGTAGGGAACTGCCAGGCATCAAATAAAACGAAAGGCTCAGT
CGGAAGACTGGGCCTTTCGTTTTATCTGTTGTTTGTCGGTGAACGCTCTCCTGAGTAGGA
CAAATCCGCCGGGAGCGGATTTGAACGTTGTGAAGCAACGGCCCGGAGGGTGGCGGGCAG
GACGCCCGCCATAAACTGCCAGGCATCAAACTAAGCAGAAGGCCATCCTGACGGATGGCC
TTTTTGCGTTTCTACAAACTCTTCCTGTTAGTTAGTTACTTAAGCTCGGGCCCCAAATAA
TGATTTTATTTTGACTGATAGTGACCTGTTCGTTGCAACAAATTGATAAGCAATGCTTTT
TTATAATGCCAACTTTGTACAAAAAAGCAGGCTTTGTGTTCTgcccttttattatgctgg
tgatatccaaacataattatcttgccatattcaaggtcctaaaaggcaagtctctctcta
ctttccagtagaaataataagccatgtgttggtgctcacctatatgttcccctacatttc
ccagaatcccttgcagatgagacagacccatatgactcattctagccaatggattatcgc
cactgggatgaggcagttaagagctgatacattcctctgtccttctctttcctccctgag
gtgattttggaagccttgtgagagatggtgctgttgcaaaatgGAGGAAGACTGGATCTC
TGCATCACCGCTTGGAGGCGAATCTAGACCCAGCTTTCTTGTACAAAGTTGGCATTATAA
GAAAGCATTGCTTATCAATTTGTTGCAACGAACAGGTCACTATCAGTCAAAATAAAATCA
TTATTTGCCATCCAGCTGCAGCTCTGGCCCGTGTCTCAAAATCTCTGATGTTACATTGCA
CAAGATAAAAATATATCATCATGAACAATAAAACTGTCTGCTTACATAAACAGTAATACA
AGGGGTGTTATGAGCCATATTCAACGGGAAACGTCGAGGCCGCGATTAAATTCCAACATG
GATGCTGATTTATATGGGTATAAATGGGCTCGCGATAATGTCGGGCAATCAGGTGCGACA
ATCTATCGCTTGTATGGGAAGCCCGATGCGCCAGAGTTGTTTCTGAAACATGGCAAAGGT
AGCGTTGCCAATGATGTTACAGATGAGATGGTCAGACTAAACTGGCTGACGGAATTTATG
CCTCTTCCGACCATCAAGCATTTTATCCGTACTCCTGATGATGCATGGTTACTCACCACT
GCGATCCCCGGAAAAACAGCATTCCAGGTATTAGAAGAATATCCTGATTCAGGTGAAAAT
ATTGTTGATGCGCTGGCAGTGTCCCTGCGCCGGTTGCATTCGATTCCTGTTTGTAATTGT
CCTTTTAACAGCGATCGCGTATTTCGTCTCGCTCAGGCGCAATCACGAATGAATAACGGT
TTGGTTGATGCGAGTGATTTTGATGACGAGCGTAATGGCTGGCCTGTTGAACAAGTCTGG
AAAGAAATGCATAAACTTTTGCCATTCTCACCGGATTCAGTCGTCACTCATGGTGATTTC
TCACTTGATAACCTTATTTTTGACGAGGGGAAATTAATAGGTTGTATTGATGTTGGACGA
GTCGGAATCGCAGACCGATACCAGGATCTTGCCATCCTATGGAACTGCCTCGGTGAGTTT
TCTCCTTCATTACAGAAACGGCTTTTTCAAAAATATGGTATTGATAATCCTGATATGAAT
AAATTGCAGTTTCATTTGATGCTCGATGAGTTTTTCTAATCAGAATTGGTTAATTGGTTG
TAACATTATTCAGATTGGGCCCCGTTCCACTGAGCGTCAGACCCCGTAGAAAAGATCAAA
GGATCTTCTTGAGATCCTTTTTTTCTGCGCGTAATCTGCTGCTTGCAAACAAAAAAACCA
CCGCTACCAGCGGTGGTTTGTTTGCCGGATCAAGAGCTACCAACTCTTTTTCCGAAGGTA
ACTGGCTTCAGCAGAGCGCAGATACCAAATACTGTTCTTCTAGTGTAGCCGTAGTTAGGC
CACCACTTCAAGAACTCTGTAGCACCGCCTACATACCTCGCTCTGCTAATCCTGTTACCA
GTGGCTGCTGCCAGTGGCGATAAGTCGTGTCTTACCGGGTTGGACTCAAGACGATAGTTA
CCGGATAAGGCGCAGCGGTCGGGCTGAACGGGGGGTTCGTGCACACAGCCCAGCTTGGAG
CGAACGACCTACACCGAACTGAGATACCTACAGCGTGAGCTATGAGAAAGCGCCACGCTT
CCCGAAGGGAGAAAGGCGGACAGGTATCCGGTAAGCGGCAGGGTCGGAACAGGAGAGCGC
ACGAGGGAGCTTCCAGGGGGAAACGCCTGGTATCTTTATAGTCCTGTCGGGTTTCGCCAC
CTCTGACTTGAGCGTCGATTTTTGTGATGCTCGTCAGGGGGGCGGAGCCTATGGAAAAAC
GCCAGCAACGCGGCCTTTTTACGGTTCCTGGCCTTTTGCTGGCCTTTTGCTCACATGTTC
TTTCCTGCGTTATCCCCTGATTCTGTGGATAACCGTATTACCGCTAGCATGGATCTCGGG
GAC
>mp186_pEctrl-si-3-fw <unknown description>
GTCTAACTACTAAGCGAGAGTAGGGAACTGCCAGGCATCAAATAAAACGAAAGGCTCAGT
CGGAAGACTGGGCCTTTCGTTTTATCTGTTGTTTGTCGGTGAACGCTCTCCTGAGTAGGA
CAAATCCGCCGGGAGCGGATTTGAACGTTGTGAAGCAACGGCCCGGAGGGTGGCGGGCAG
GACGCCCGCCATAAACTGCCAGGCATCAAACTAAGCAGAAGGCCATCCTGACGGATGGCC
TTTTTGCGTTTCTACAAACTCTTCCTGTTAGTTAGTTACTTAAGCTCGGGCCCCAAATAA
TGATTTTATTTTGACTGATAGTGACCTGTTCGTTGCAACAAATTGATAAGCAATGCTTTT
TTATAATGCCAACTTTGTACAAAAAAGCAGGCTTTgtctctctctgttgcccaggctgga
gtgcagcggcgtgatctcggctcactgcaagctccacctcctgggttcatgtcattctcc
tgcctcagcctcccgagtagctgggactacaggcgcccgccaccatgcctggctaaattt
ttttttgtattttttagtagagacagggtttcaccatgttagccaggatggtctcgatct
cctgacctcgtgatccacctgcATCTAGACCCAGCTTTCTTGTACAAAGTTGGCATTATA
AGAAAGCATTGCTTATCAATTTGTTGCAACGAACAGGTCACTATCAGTCAAAATAAAATC
ATTATTTGCCATCCAGCTGCAGCTCTGGCCCGTGTCTCAAAATCTCTGATGTTACATTGC
ACAAGATAAAAATATATCATCATGAACAATAAAACTGTCTGCTTACATAAACAGTAATAC
AAGGGGTGTTATGAGCCATATTCAACGGGAAACGTCGAGGCCGCGATTAAATTCCAACAT
GGATGCTGATTTATATGGGTATAAATGGGCTCGCGATAATGTCGGGCAATCAGGTGCGAC
AATCTATCGCTTGTATGGGAAGCCCGATGCGCCAGAGTTGTTTCTGAAACATGGCAAAGG
TAGCGTTGCCAATGATGTTACAGATGAGATGGTCAGACTAAACTGGCTGACGGAATTTAT
GCCTCTTCCGACCATCAAGCATTTTATCCGTACTCCTGATGATGCATGGTTACTCACCAC
TGCGATCCCCGGAAAAACAGCATTCCAGGTATTAGAAGAATATCCTGATTCAGGTGAAAA
TATTGTTGATGCGCTGGCAGTGTCCCTGCGCCGGTTGCATTCGATTCCTGTTTGTAATTG
TCCTTTTAACAGCGATCGCGTATTTCGTCTCGCTCAGGCGCAATCACGAATGAATAACGG
TTTGGTTGATGCGAGTGATTTTGATGACGAGCGTAATGGCTGGCCTGTTGAACAAGTCTG
GAAAGAAATGCATAAACTTTTGCCATTCTCACCGGATTCAGTCGTCACTCATGGTGATTT
CTCACTTGATAACCTTATTTTTGACGAGGGGAAATTAATAGGTTGTATTGATGTTGGACG
AGTCGGAATCGCAGACCGATACCAGGATCTTGCCATCCTATGGAACTGCCTCGGTGAGTT
TTCTCCTTCATTACAGAAACGGCTTTTTCAAAAATATGGTATTGATAATCCTGATATGAA
TAAATTGCAGTTTCATTTGATGCTCGATGAGTTTTTCTAATCAGAATTGGTTAATTGGTT
GTAACATTATTCAGATTGGGCCCCGTTCCACTGAGCGTCAGACCCCGTAGAAAAGATCAA
AGGATCTTCTTGAGATCCTTTTTTTCTGCGCGTAATCTGCTGCTTGCAAACAAAAAAACC
ACCGCTACCAGCGGTGGTTTGTTTGCCGGATCAAGAGCTACCAACTCTTTTTCCGAAGGT
AACTGGCTTCAGCAGAGCGCAGATACCAAATACTGTTCTTCTAGTGTAGCCGTAGTTAGG
CCACCACTTCAAGAACTCTGTAGCACCGCCTACATACCTCGCTCTGCTAATCCTGTTACC
AGTGGCTGCTGCCAGTGGCGATAAGTCGTGTCTTACCGGGTTGGACTCAAGACGATAGTT
ACCGGATAAGGCGCAGCGGTCGGGCTGAACGGGGGGTTCGTGCACACAGCCCAGCTTGGA
GCGAACGACCTACACCGAACTGAGATACCTACAGCGTGAGCTATGAGAAAGCGCCACGCT
TCCCGAAGGGAGAAAGGCGGACAGGTATCCGGTAAGCGGCAGGGTCGGAACAGGAGAGCG
CACGAGGGAGCTTCCAGGGGGAAACGCCTGGTATCTTTATAGTCCTGTCGGGTTTCGCCA
CCTCTGACTTGAGCGTCGATTTTTGTGATGCTCGTCAGGGGGGCGGAGCCTATGGAAAAA
CGCCAGCAACGCGGCCTTTTTACGGTTCCTGGCCTTTTGCTGGCCTTTTGCTCACATGTT
CTTTCCTGCGTTATCCCCTGATTCTGTGGATAACCGTATTACCGCTAGCATGGATCTCGG
GGAC
>mp187_pEctrl-si-4-fw <unknown description>
GTCTAACTACTAAGCGAGAGTAGGGAACTGCCAGGCATCAAATAAAACGAAAGGCTCAGT
CGGAAGACTGGGCCTTTCGTTTTATCTGTTGTTTGTCGGTGAACGCTCTCCTGAGTAGGA
CAAATCCGCCGGGAGCGGATTTGAACGTTGTGAAGCAACGGCCCGGAGGGTGGCGGGCAG
GACGCCCGCCATAAACTGCCAGGCATCAAACTAAGCAGAAGGCCATCCTGACGGATGGCC
TTTTTGCGTTTCTACAAACTCTTCCTGTTAGTTAGTTACTTAAGCTCGGGCCCCAAATAA
TGATTTTATTTTGACTGATAGTGACCTGTTCGTTGCAACAAATTGATAAGCAATGCTTTT
TTATAATGCCAACTTTGTACAAAAAAGCAGGCTTTAAGAAGAgagaaagggcgaggaagg
gggcgaccgcaggagggagacagacctggagtccactcggaggcctggagccgcacaaag
cgccaggtcagcggtcccggctgggtgagaccagcaggcggctctagcgcgcgggagctg
ggcgaggctccgggacgacctcaccaatggagactgcagtatttagcatgccccacccat
ctgcaaggcattctggatagtgtcaaaacagccGGAAATCAAGTCCGTTTATCTAGACCC
AGCTTTCTTGTACAAAGTTGGCATTATAAGAAAGCATTGCTTATCAATTTGTTGCAACGA
ACAGGTCACTATCAGTCAAAATAAAATCATTATTTGCCATCCAGCTGCAGCTCTGGCCCG
TGTCTCAAAATCTCTGATGTTACATTGCACAAGATAAAAATATATCATCATGAACAATAA
AACTGTCTGCTTACATAAACAGTAATACAAGGGGTGTTATGAGCCATATTCAACGGGAAA
CGTCGAGGCCGCGATTAAATTCCAACATGGATGCTGATTTATATGGGTATAAATGGGCTC
GCGATAATGTCGGGCAATCAGGTGCGACAATCTATCGCTTGTATGGGAAGCCCGATGCGC
CAGAGTTGTTTCTGAAACATGGCAAAGGTAGCGTTGCCAATGATGTTACAGATGAGATGG
TCAGACTAAACTGGCTGACGGAATTTATGCCTCTTCCGACCATCAAGCATTTTATCCGTA
CTCCTGATGATGCATGGTTACTCACCACTGCGATCCCCGGAAAAACAGCATTCCAGGTAT
TAGAAGAATATCCTGATTCAGGTGAAAATATTGTTGATGCGCTGGCAGTGTCCCTGCGCC
GGTTGCATTCGATTCCTGTTTGTAATTGTCCTTTTAACAGCGATCGCGTATTTCGTCTCG
CTCAGGCGCAATCACGAATGAATAACGGTTTGGTTGATGCGAGTGATTTTGATGACGAGC
GTAATGGCTGGCCTGTTGAACAAGTCTGGAAAGAAATGCATAAACTTTTGCCATTCTCAC
CGGATTCAGTCGTCACTCATGGTGATTTCTCACTTGATAACCTTATTTTTGACGAGGGGA
AATTAATAGGTTGTATTGATGTTGGACGAGTCGGAATCGCAGACCGATACCAGGATCTTG
CCATCCTATGGAACTGCCTCGGTGAGTTTTCTCCTTCATTACAGAAACGGCTTTTTCAAA
AATATGGTATTGATAATCCTGATATGAATAAATTGCAGTTTCATTTGATGCTCGATGAGT
TTTTCTAATCAGAATTGGTTAATTGGTTGTAACATTATTCAGATTGGGCCCCGTTCCACT
GAGCGTCAGACCCCGTAGAAAAGATCAAAGGATCTTCTTGAGATCCTTTTTTTCTGCGCG
TAATCTGCTGCTTGCAAACAAAAAAACCACCGCTACCAGCGGTGGTTTGTTTGCCGGATC
AAGAGCTACCAACTCTTTTTCCGAAGGTAACTGGCTTCAGCAGAGCGCAGATACCAAATA
CTGTTCTTCTAGTGTAGCCGTAGTTAGGCCACCACTTCAAGAACTCTGTAGCACCGCCTA
CATACCTCGCTCTGCTAATCCTGTTACCAGTGGCTGCTGCCAGTGGCGATAAGTCGTGTC
TTACCGGGTTGGACTCAAGACGATAGTTACCGGATAAGGCGCAGCGGTCGGGCTGAACGG
GGGGTTCGTGCACACAGCCCAGCTTGGAGCGAACGACCTACACCGAACTGAGATACCTAC
AGCGTGAGCTATGAGAAAGCGCCACGCTTCCCGAAGGGAGAAAGGCGGACAGGTATCCGG
TAAGCGGCAGGGTCGGAACAGGAGAGCGCACGAGGGAGCTTCCAGGGGGAAACGCCTGGT
ATCTTTATAGTCCTGTCGGGTTTCGCCACCTCTGACTTGAGCGTCGATTTTTGTGATGCT
CGTCAGGGGGGCGGAGCCTATGGAAAAACGCCAGCAACGCGGCCTTTTTACGGTTCCTGG
CCTTTTGCTGGCCTTTTGCTCACATGTTCTTTCCTGCGTTATCCCCTGATTCTGTGGATA
ACCGTATTACCGCTAGCATGGATCTCGGGGAC
>mp188_pEctrl-si-5-fw <unknown description>
GTCTAACTACTAAGCGAGAGTAGGGAACTGCCAGGCATCAAATAAAACGAAAGGCTCAGT
CGGAAGACTGGGCCTTTCGTTTTATCTGTTGTTTGTCGGTGAACGCTCTCCTGAGTAGGA
CAAATCCGCCGGGAGCGGATTTGAACGTTGTGAAGCAACGGCCCGGAGGGTGGCGGGCAG
GACGCCCGCCATAAACTGCCAGGCATCAAACTAAGCAGAAGGCCATCCTGACGGATGGCC
TTTTTGCGTTTCTACAAACTCTTCCTGTTAGTTAGTTACTTAAGCTCGGGCCCCAAATAA
TGATTTTATTTTGACTGATAGTGACCTGTTCGTTGCAACAAATTGATAAGCAATGCTTTT
TTATAATGCCAACTTTGTACAAAAAAGCAGGCTTTagcaaccaagcagaaagcgcccctt
ccctctgccctggggtccagtCACAGGGGCAGGATGGTGGTCAGACCAAGAGGTGACACT
CTGGGCCCTTGTCATTTAAGCAGCTGGCCTCTCTGGCTGGCCTGGATTTGTTAAGCCCAG
GCAGCTCCTTGACTCCACAGATGGTCACCAGGTGATAAGTGATTGCCCAGCCCTTCCTCc
tttgaactgagcattgtgtctcttcttcctgggagcATCTAGACCCAGCTTTCTTGTACA
AAGTTGGCATTATAAGAAAGCATTGCTTATCAATTTGTTGCAACGAACAGGTCACTATCA
GTCAAAATAAAATCATTATTTGCCATCCAGCTGCAGCTCTGGCCCGTGTCTCAAAATCTC
TGATGTTACATTGCACAAGATAAAAATATATCATCATGAACAATAAAACTGTCTGCTTAC
ATAAACAGTAATACAAGGGGTGTTATGAGCCATATTCAACGGGAAACGTCGAGGCCGCGA
TTAAATTCCAACATGGATGCTGATTTATATGGGTATAAATGGGCTCGCGATAATGTCGGG
CAATCAGGTGCGACAATCTATCGCTTGTATGGGAAGCCCGATGCGCCAGAGTTGTTTCTG
AAACATGGCAAAGGTAGCGTTGCCAATGATGTTACAGATGAGATGGTCAGACTAAACTGG
CTGACGGAATTTATGCCTCTTCCGACCATCAAGCATTTTATCCGTACTCCTGATGATGCA
TGGTTACTCACCACTGCGATCCCCGGAAAAACAGCATTCCAGGTATTAGAAGAATATCCT
GATTCAGGTGAAAATATTGTTGATGCGCTGGCAGTGTCCCTGCGCCGGTTGCATTCGATT
CCTGTTTGTAATTGTCCTTTTAACAGCGATCGCGTATTTCGTCTCGCTCAGGCGCAATCA
CGAATGAATAACGGTTTGGTTGATGCGAGTGATTTTGATGACGAGCGTAATGGCTGGCCT
GTTGAACAAGTCTGGAAAGAAATGCATAAACTTTTGCCATTCTCACCGGATTCAGTCGTC
ACTCATGGTGATTTCTCACTTGATAACCTTATTTTTGACGAGGGGAAATTAATAGGTTGT
ATTGATGTTGGACGAGTCGGAATCGCAGACCGATACCAGGATCTTGCCATCCTATGGAAC
TGCCTCGGTGAGTTTTCTCCTTCATTACAGAAACGGCTTTTTCAAAAATATGGTATTGAT
AATCCTGATATGAATAAATTGCAGTTTCATTTGATGCTCGATGAGTTTTTCTAATCAGAA
TTGGTTAATTGGTTGTAACATTATTCAGATTGGGCCCCGTTCCACTGAGCGTCAGACCCC
GTAGAAAAGATCAAAGGATCTTCTTGAGATCCTTTTTTTCTGCGCGTAATCTGCTGCTTG
CAAACAAAAAAACCACCGCTACCAGCGGTGGTTTGTTTGCCGGATCAAGAGCTACCAACT
CTTTTTCCGAAGGTAACTGGCTTCAGCAGAGCGCAGATACCAAATACTGTTCTTCTAGTG
TAGCCGTAGTTAGGCCACCACTTCAAGAACTCTGTAGCACCGCCTACATACCTCGCTCTG
CTAATCCTGTTACCAGTGGCTGCTGCCAGTGGCGATAAGTCGTGTCTTACCGGGTTGGAC
TCAAGACGATAGTTACCGGATAAGGCGCAGCGGTCGGGCTGAACGGGGGGTTCGTGCACA
CAGCCCAGCTTGGAGCGAACGACCTACACCGAACTGAGATACCTACAGCGTGAGCTATGA
GAAAGCGCCACGCTTCCCGAAGGGAGAAAGGCGGACAGGTATCCGGTAAGCGGCAGGGTC
GGAACAGGAGAGCGCACGAGGGAGCTTCCAGGGGGAAACGCCTGGTATCTTTATAGTCCT
GTCGGGTTTCGCCACCTCTGACTTGAGCGTCGATTTTTGTGATGCTCGTCAGGGGGGCGG
AGCCTATGGAAAAACGCCAGCAACGCGGCCTTTTTACGGTTCCTGGCCTTTTGCTGGCCT
TTTGCTCACATGTTCTTTCCTGCGTTATCCCCTGATTCTGTGGATAACCGTATTACCGCT
AGCATGGATCTCGGGGAC
>mp189_pEctrl-si-6-T39-fw <unknown description>
GTCTAACTACTAAGCGAGAGTAGGGAACTGCCAGGCATCAAATAAAACGAAAGGCTCAGT
CGGAAGACTGGGCCTTTCGTTTTATCTGTTGTTTGTCGGTGAACGCTCTCCTGAGTAGGA
CAAATCCGCCGGGAGCGGATTTGAACGTTGTGAAGCAACGGCCCGGAGGGTGGCGGGCAG
GACGCCCGCCATAAACTGCCAGGCATCAAACTAAGCAGAAGGCCATCCTGACGGATGGCC
TTTTTGCGTTTCTACAAACTCTTCCTGTTAGTTAGTTACTTAAGCTCGGGCCCCAAATAA
TGATTTTATTTTGACTGATAGTGACCTGTTCGTTGCAACAAATTGATAAGCAATGCTTTT
TTATAATGCCAACTTTGTACAAAAAAGCAGGCTTTttgtattcacagcgtttaagtcata
ctggggctaccaccgagaaggggacaacttttcagtaacatattttaaaataagtgtaat
atatcccctcatttccactaggtggcacttaagaccatttacattttcaaaacggctcta
ttttgtagtatgttgtgtaatataatcctttactcccactaggtggcacttaagatcctt
tataatttcaaaactaatacattttgtaatgtaatgtgtaatatatcccctcattgccac
taggtggcacttaagatcccttattcaaaatacacatttcaggatcatcacaaagtttgA
TCTAGACCCAGCTTTCTTGTACAAAGTTGGCATTATAAGAAAGCATTGCTTATCAATTTG
TTGCAACGAACAGGTCACTATCAGTCAAAATAAAATCATTATTTGCCATCCAGCTGCAGC
TCTGGCCCGTGTCTCAAAATCTCTGATGTTACATTGCACAAGATAAAAATATATCATCAT
GAACAATAAAACTGTCTGCTTACATAAACAGTAATACAAGGGGTGTTATGAGCCATATTC
AACGGGAAACGTCGAGGCCGCGATTAAATTCCAACATGGATGCTGATTTATATGGGTATA
AATGGGCTCGCGATAATGTCGGGCAATCAGGTGCGACAATCTATCGCTTGTATGGGAAGC
CCGATGCGCCAGAGTTGTTTCTGAAACATGGCAAAGGTAGCGTTGCCAATGATGTTACAG
ATGAGATGGTCAGACTAAACTGGCTGACGGAATTTATGCCTCTTCCGACCATCAAGCATT
TTATCCGTACTCCTGATGATGCATGGTTACTCACCACTGCGATCCCCGGAAAAACAGCAT
TCCAGGTATTAGAAGAATATCCTGATTCAGGTGAAAATATTGTTGATGCGCTGGCAGTGT
CCCTGCGCCGGTTGCATTCGATTCCTGTTTGTAATTGTCCTTTTAACAGCGATCGCGTAT
TTCGTCTCGCTCAGGCGCAATCACGAATGAATAACGGTTTGGTTGATGCGAGTGATTTTG
ATGACGAGCGTAATGGCTGGCCTGTTGAACAAGTCTGGAAAGAAATGCATAAACTTTTGC
CATTCTCACCGGATTCAGTCGTCACTCATGGTGATTTCTCACTTGATAACCTTATTTTTG
ACGAGGGGAAATTAATAGGTTGTATTGATGTTGGACGAGTCGGAATCGCAGACCGATACC
AGGATCTTGCCATCCTATGGAACTGCCTCGGTGAGTTTTCTCCTTCATTACAGAAACGGC
TTTTTCAAAAATATGGTATTGATAATCCTGATATGAATAAATTGCAGTTTCATTTGATGC
TCGATGAGTTTTTCTAATCAGAATTGGTTAATTGGTTGTAACATTATTCAGATTGGGCCC
CGTTCCACTGAGCGTCAGACCCCGTAGAAAAGATCAAAGGATCTTCTTGAGATCCTTTTT
TTCTGCGCGTAATCTGCTGCTTGCAAACAAAAAAACCACCGCTACCAGCGGTGGTTTGTT
TGCCGGATCAAGAGCTACCAACTCTTTTTCCGAAGGTAACTGGCTTCAGCAGAGCGCAGA
TACCAAATACTGTTCTTCTAGTGTAGCCGTAGTTAGGCCACCACTTCAAGAACTCTGTAG
CACCGCCTACATACCTCGCTCTGCTAATCCTGTTACCAGTGGCTGCTGCCAGTGGCGATA
AGTCGTGTCTTACCGGGTTGGACTCAAGACGATAGTTACCGGATAAGGCGCAGCGGTCGG
GCTGAACGGGGGGTTCGTGCACACAGCCCAGCTTGGAGCGAACGACCTACACCGAACTGA
GATACCTACAGCGTGAGCTATGAGAAAGCGCCACGCTTCCCGAAGGGAGAAAGGCGGACA
GGTATCCGGTAAGCGGCAGGGTCGGAACAGGAGAGCGCACGAGGGAGCTTCCAGGGGGAA
ACGCCTGGTATCTTTATAGTCCTGTCGGGTTTCGCCACCTCTGACTTGAGCGTCGATTTT
TGTGATGCTCGTCAGGGGGGCGGAGCCTATGGAAAAACGCCAGCAACGCGGCCTTTTTAC
GGTTCCTGGCCTTTTGCTGGCCTTTTGCTCACATGTTCTTTCCTGCGTTATCCCCTGATT
CTGTGGATAACCGTATTACCGCTAGCATGGATCTCGGGGAC
>mp190_pEctrl-si-7-fw <unknown description>
GTCTAACTACTAAGCGAGAGTAGGGAACTGCCAGGCATCAAATAAAACGAAAGGCTCAGT
CGGAAGACTGGGCCTTTCGTTTTATCTGTTGTTTGTCGGTGAACGCTCTCCTGAGTAGGA
CAAATCCGCCGGGAGCGGATTTGAACGTTGTGAAGCAACGGCCCGGAGGGTGGCGGGCAG
GACGCCCGCCATAAACTGCCAGGCATCAAACTAAGCAGAAGGCCATCCTGACGGATGGCC
TTTTTGCGTTTCTACAAACTCTTCCTGTTAGTTAGTTACTTAAGCTCGGGCCCCAAATAA
TGATTTTATTTTGACTGATAGTGACCTGTTCGTTGCAACAAATTGATAAGCAATGCTTTT
TTATAATGCCAACTTTGTACAAAAAAGCAGGCTTTctagtatgtaagctcctggggcaga
caccacatgaagtatatctgtctctgtattgtgagtcccaggcacattgcccgacacata
gtaggtgctcaataatgtttgaggaaggaagatgaatttcagtaaaggaaatagaattta
ttaagatttattaagatctcctatcccatcccctcctggagattatttctttctctttct
tccacgtggctatctttgacacttatgcttaccttccctaggcagtgtcatatgttctga
aaccttcctgcagcatcaaacacctgtcctatgtcacattaccactgggactctgccctc
ttctggtcaatatgggaactgatctttttttttcctgatgctattttaatggatgattaa
gggctaacctattttccttctttgtctgtatttctatcttaattggcaatttctggaaaa
acaagaactagccccaaagtaaagacttcaatccatttctgtttagtaatatgtatataa
accaagccaattaccaaattcatgagggatgaatccatgtatacaaccatggcagtcttc
tttcatgATCTAGACCCAGCTTTCTTGTACAAAGTTGGCATTATAAGAAAGCATTGCTTA
TCAATTTGTTGCAACGAACAGGTCACTATCAGTCAAAATAAAATCATTATTTGCCATCCA
GCTGCAGCTCTGGCCCGTGTCTCAAAATCTCTGATGTTACATTGCACAAGATAAAAATAT
ATCATCATGAACAATAAAACTGTCTGCTTACATAAACAGTAATACAAGGGGTGTTATGAG
CCATATTCAACGGGAAACGTCGAGGCCGCGATTAAATTCCAACATGGATGCTGATTTATA
TGGGTATAAATGGGCTCGCGATAATGTCGGGCAATCAGGTGCGACAATCTATCGCTTGTA
TGGGAAGCCCGATGCGCCAGAGTTGTTTCTGAAACATGGCAAAGGTAGCGTTGCCAATGA
TGTTACAGATGAGATGGTCAGACTAAACTGGCTGACGGAATTTATGCCTCTTCCGACCAT
CAAGCATTTTATCCGTACTCCTGATGATGCATGGTTACTCACCACTGCGATCCCCGGAAA
AACAGCATTCCAGGTATTAGAAGAATATCCTGATTCAGGTGAAAATATTGTTGATGCGCT
GGCAGTGTCCCTGCGCCGGTTGCATTCGATTCCTGTTTGTAATTGTCCTTTTAACAGCGA
TCGCGTATTTCGTCTCGCTCAGGCGCAATCACGAATGAATAACGGTTTGGTTGATGCGAG
TGATTTTGATGACGAGCGTAATGGCTGGCCTGTTGAACAAGTCTGGAAAGAAATGCATAA
ACTTTTGCCATTCTCACCGGATTCAGTCGTCACTCATGGTGATTTCTCACTTGATAACCT
TATTTTTGACGAGGGGAAATTAATAGGTTGTATTGATGTTGGACGAGTCGGAATCGCAGA
CCGATACCAGGATCTTGCCATCCTATGGAACTGCCTCGGTGAGTTTTCTCCTTCATTACA
GAAACGGCTTTTTCAAAAATATGGTATTGATAATCCTGATATGAATAAATTGCAGTTTCA
TTTGATGCTCGATGAGTTTTTCTAATCAGAATTGGTTAATTGGTTGTAACATTATTCAGA
TTGGGCCCCGTTCCACTGAGCGTCAGACCCCGTAGAAAAGATCAAAGGATCTTCTTGAGA
TCCTTTTTTTCTGCGCGTAATCTGCTGCTTGCAAACAAAAAAACCACCGCTACCAGCGGT
GGTTTGTTTGCCGGATCAAGAGCTACCAACTCTTTTTCCGAAGGTAACTGGCTTCAGCAG
AGCGCAGATACCAAATACTGTTCTTCTAGTGTAGCCGTAGTTAGGCCACCACTTCAAGAA
CTCTGTAGCACCGCCTACATACCTCGCTCTGCTAATCCTGTTACCAGTGGCTGCTGCCAG
TGGCGATAAGTCGTGTCTTACCGGGTTGGACTCAAGACGATAGTTACCGGATAAGGCGCA
GCGGTCGGGCTGAACGGGGGGTTCGTGCACACAGCCCAGCTTGGAGCGAACGACCTACAC
CGAACTGAGATACCTACAGCGTGAGCTATGAGAAAGCGCCACGCTTCCCGAAGGGAGAAA
GGCGGACAGGTATCCGGTAAGCGGCAGGGTCGGAACAGGAGAGCGCACGAGGGAGCTTCC
AGGGGGAAACGCCTGGTATCTTTATAGTCCTGTCGGGTTTCGCCACCTCTGACTTGAGCG
TCGATTTTTGTGATGCTCGTCAGGGGGGCGGAGCCTATGGAAAAACGCCAGCAACGCGGC
CTTTTTACGGTTCCTGGCCTTTTGCTGGCCTTTTGCTCACATGTTCTTTCCTGCGTTATC
CCCTGATTCTGTGGATAACCGTATTACCGCTAGCATGGATCTCGGGGAC
>mp190_pEctrl-si-7-rv <unknown description>
GTCTAACTACTAAGCGAGAGTAGGGAACTGCCAGGCATCAAATAAAACGAAAGGCTCAGT
CGGAAGACTGGGCCTTTCGTTTTATCTGTTGTTTGTCGGTGAACGCTCTCCTGAGTAGGA
CAAATCCGCCGGGAGCGGATTTGAACGTTGTGAAGCAACGGCCCGGAGGGTGGCGGGCAG
GACGCCCGCCATAAACTGCCAGGCATCAAACTAAGCAGAAGGCCATCCTGACGGATGGCC
TTTTTGCGTTTCTACAAACTCTTCCTGTTAGTTAGTTACTTAAGCTCGGGCCCCAAATAA
TGATTTTATTTTGACTGATAGTGACCTGTTCGTTGCAACAAATTGATAAGCAATGCTTTT
TTATAATGCCAACTTTGTACAAAAAAGCAGGCTTTcatgaaagaagactgccatggttgt
atacatggattcatccctcatgaatttggtaattggcttggtttatatacatattactaa
acagaaatggattgaagtctttactttggggctagttcttgtttttccagaaattgccaa
ttaagatagaaatacagacaaagaaggaaaataggttagcccttaatcatccattaaaat
agcatcaggaaaaaaaaagatcagttcccatattgaccagaagagggcagagtcccagtg
gtaatgtgacataggacaggtgtttgatgctgcaggaaggtttcagaacatatgacactg
cctagggaaggtaagcataagtgtcaaagatagccacgtggaagaaagagaaagaaataa
tctccaggaggggatgggataggagatcttaataaatcttaataaattctatttccttta
ctgaaattcatcttccttcctcaaacattattgagcacctactatgtgtcgggcaatgtg
cctgggactcacaatacagagacagatatacttcatgtggtgtctgccccaggagcttac
atactagATCTAGACCCAGCTTTCTTGTACAAAGTTGGCATTATAAGAAAGCATTGCTTA
TCAATTTGTTGCAACGAACAGGTCACTATCAGTCAAAATAAAATCATTATTTGCCATCCA
GCTGCAGCTCTGGCCCGTGTCTCAAAATCTCTGATGTTACATTGCACAAGATAAAAATAT
ATCATCATGAACAATAAAACTGTCTGCTTACATAAACAGTAATACAAGGGGTGTTATGAG
CCATATTCAACGGGAAACGTCGAGGCCGCGATTAAATTCCAACATGGATGCTGATTTATA
TGGGTATAAATGGGCTCGCGATAATGTCGGGCAATCAGGTGCGACAATCTATCGCTTGTA
TGGGAAGCCCGATGCGCCAGAGTTGTTTCTGAAACATGGCAAAGGTAGCGTTGCCAATGA
TGTTACAGATGAGATGGTCAGACTAAACTGGCTGACGGAATTTATGCCTCTTCCGACCAT
CAAGCATTTTATCCGTACTCCTGATGATGCATGGTTACTCACCACTGCGATCCCCGGAAA
AACAGCATTCCAGGTATTAGAAGAATATCCTGATTCAGGTGAAAATATTGTTGATGCGCT
GGCAGTGTCCCTGCGCCGGTTGCATTCGATTCCTGTTTGTAATTGTCCTTTTAACAGCGA
TCGCGTATTTCGTCTCGCTCAGGCGCAATCACGAATGAATAACGGTTTGGTTGATGCGAG
TGATTTTGATGACGAGCGTAATGGCTGGCCTGTTGAACAAGTCTGGAAAGAAATGCATAA
ACTTTTGCCATTCTCACCGGATTCAGTCGTCACTCATGGTGATTTCTCACTTGATAACCT
TATTTTTGACGAGGGGAAATTAATAGGTTGTATTGATGTTGGACGAGTCGGAATCGCAGA
CCGATACCAGGATCTTGCCATCCTATGGAACTGCCTCGGTGAGTTTTCTCCTTCATTACA
GAAACGGCTTTTTCAAAAATATGGTATTGATAATCCTGATATGAATAAATTGCAGTTTCA
TTTGATGCTCGATGAGTTTTTCTAATCAGAATTGGTTAATTGGTTGTAACATTATTCAGA
TTGGGCCCCGTTCCACTGAGCGTCAGACCCCGTAGAAAAGATCAAAGGATCTTCTTGAGA
TCCTTTTTTTCTGCGCGTAATCTGCTGCTTGCAAACAAAAAAACCACCGCTACCAGCGGT
GGTTTGTTTGCCGGATCAAGAGCTACCAACTCTTTTTCCGAAGGTAACTGGCTTCAGCAG
AGCGCAGATACCAAATACTGTTCTTCTAGTGTAGCCGTAGTTAGGCCACCACTTCAAGAA
CTCTGTAGCACCGCCTACATACCTCGCTCTGCTAATCCTGTTACCAGTGGCTGCTGCCAG
TGGCGATAAGTCGTGTCTTACCGGGTTGGACTCAAGACGATAGTTACCGGATAAGGCGCA
GCGGTCGGGCTGAACGGGGGGTTCGTGCACACAGCCCAGCTTGGAGCGAACGACCTACAC
CGAACTGAGATACCTACAGCGTGAGCTATGAGAAAGCGCCACGCTTCCCGAAGGGAGAAA
GGCGGACAGGTATCCGGTAAGCGGCAGGGTCGGAACAGGAGAGCGCACGAGGGAGCTTCC
AGGGGGAAACGCCTGGTATCTTTATAGTCCTGTCGGGTTTCGCCACCTCTGACTTGAGCG
TCGATTTTTGTGATGCTCGTCAGGGGGGCGGAGCCTATGGAAAAACGCCAGCAACGCGGC
CTTTTTACGGTTCCTGGCCTTTTGCTGGCCTTTTGCTCACATGTTCTTTCCTGCGTTATC
CCCTGATTCTGTGGATAACCGTATTACCGCTAGCATGGATCTCGGGGAC
>mp191_pEctrl-si-8-fw <unknown description>
GTCTAACTACTAAGCGAGAGTAGGGAACTGCCAGGCATCAAATAAAACGAAAGGCTCAGT
CGGAAGACTGGGCCTTTCGTTTTATCTGTTGTTTGTCGGTGAACGCTCTCCTGAGTAGGA
CAAATCCGCCGGGAGCGGATTTGAACGTTGTGAAGCAACGGCCCGGAGGGTGGCGGGCAG
GACGCCCGCCATAAACTGCCAGGCATCAAACTAAGCAGAAGGCCATCCTGACGGATGGCC
TTTTTGCGTTTCTACAAACTCTTCCTGTTAGTTAGTTACTTAAGCTCGGGCCCCAAATAA
TGATTTTATTTTGACTGATAGTGACCTGTTCGTTGCAACAAATTGATAAGCAATGCTTTT
TTATAATGCCAACTTTGTACAAAAAAGCAGGCTTTagtgagctgtcatctctacggcatg
tctactcttatgtaattactgttggcactatttccaatgtcttccttctatttcctttca
cgttggcctgtagttctctctctagcttctcaacagtactgtgcgttctagtttctctcc
tcttctaaaatgtgcacttaaagctatcactgtcatcatttcagttgctcctaaactgga
acctcagtcacaacttcaggtcacgacgcagagcctgagtcacagcctcagggacctcta
caaagcctgagtcatagattcagttcaccatacagagcctgagtcatagcctcaggtaag
ctcaagctgatcatagtgggggctgtgaccccagtcacaaccttaggtcaccatagacag
cctgagtcacagactcaggtcactatagacagcctgagtcacagccccagttcaccacat
agagcctgagtcacagccccagttcactatacagagcctgagtcacagcctcagttcacc
acagagtctgagtcacagccccagttcaccatacagagcctgagtcacagctcagtttgc
catacagatcctgagtcacagccccagttcaccatacagagcctgagtcacatcccctgt
tcaccatagcagaaactgtgaccccagccacagcctcaggttgccaagcagaccccagat
cacacccccagttcacatacagagcctgagtcacagcctcagttcaccatacagggcctg
agtcagacacagttcacatacagagcttgagtcacagctccagttcactatagtggggac
tgtgaccccagtaacagcctaggtttctgtttgccatagagagcctgagtcacaatctca
ggctgccaaacagagaccaagtcacagattcaggtcatgctgcagagcctggttcaccat
ctggccctctcctccttcttctctcgagattccctctgtgccctaagccctctgagttgg
tgagttATCTAGACCCAGCTTTCTTGTACAAAGTTGGCATTATAAGAAAGCATTGCTTAT
CAATTTGTTGCAACGAACAGGTCACTATCAGTCAAAATAAAATCATTATTTGCCATCCAG
CTGCAGCTCTGGCCCGTGTCTCAAAATCTCTGATGTTACATTGCACAAGATAAAAATATA
TCATCATGAACAATAAAACTGTCTGCTTACATAAACAGTAATACAAGGGGTGTTATGAGC
CATATTCAACGGGAAACGTCGAGGCCGCGATTAAATTCCAACATGGATGCTGATTTATAT
GGGTATAAATGGGCTCGCGATAATGTCGGGCAATCAGGTGCGACAATCTATCGCTTGTAT
GGGAAGCCCGATGCGCCAGAGTTGTTTCTGAAACATGGCAAAGGTAGCGTTGCCAATGAT
GTTACAGATGAGATGGTCAGACTAAACTGGCTGACGGAATTTATGCCTCTTCCGACCATC
AAGCATTTTATCCGTACTCCTGATGATGCATGGTTACTCACCACTGCGATCCCCGGAAAA
ACAGCATTCCAGGTATTAGAAGAATATCCTGATTCAGGTGAAAATATTGTTGATGCGCTG
GCAGTGTCCCTGCGCCGGTTGCATTCGATTCCTGTTTGTAATTGTCCTTTTAACAGCGAT
CGCGTATTTCGTCTCGCTCAGGCGCAATCACGAATGAATAACGGTTTGGTTGATGCGAGT
GATTTTGATGACGAGCGTAATGGCTGGCCTGTTGAACAAGTCTGGAAAGAAATGCATAAA
CTTTTGCCATTCTCACCGGATTCAGTCGTCACTCATGGTGATTTCTCACTTGATAACCTT
ATTTTTGACGAGGGGAAATTAATAGGTTGTATTGATGTTGGACGAGTCGGAATCGCAGAC
CGATACCAGGATCTTGCCATCCTATGGAACTGCCTCGGTGAGTTTTCTCCTTCATTACAG
AAACGGCTTTTTCAAAAATATGGTATTGATAATCCTGATATGAATAAATTGCAGTTTCAT
TTGATGCTCGATGAGTTTTTCTAATCAGAATTGGTTAATTGGTTGTAACATTATTCAGAT
TGGGCCCCGTTCCACTGAGCGTCAGACCCCGTAGAAAAGATCAAAGGATCTTCTTGAGAT
CCTTTTTTTCTGCGCGTAATCTGCTGCTTGCAAACAAAAAAACCACCGCTACCAGCGGTG
GTTTGTTTGCCGGATCAAGAGCTACCAACTCTTTTTCCGAAGGTAACTGGCTTCAGCAGA
GCGCAGATACCAAATACTGTTCTTCTAGTGTAGCCGTAGTTAGGCCACCACTTCAAGAAC
TCTGTAGCACCGCCTACATACCTCGCTCTGCTAATCCTGTTACCAGTGGCTGCTGCCAGT
GGCGATAAGTCGTGTCTTACCGGGTTGGACTCAAGACGATAGTTACCGGATAAGGCGCAG
CGGTCGGGCTGAACGGGGGGTTCGTGCACACAGCCCAGCTTGGAGCGAACGACCTACACC
GAACTGAGATACCTACAGCGTGAGCTATGAGAAAGCGCCACGCTTCCCGAAGGGAGAAAG
GCGGACAGGTATCCGGTAAGCGGCAGGGTCGGAACAGGAGAGCGCACGAGGGAGCTTCCA
GGGGGAAACGCCTGGTATCTTTATAGTCCTGTCGGGTTTCGCCACCTCTGACTTGAGCGT
CGATTTTTGTGATGCTCGTCAGGGGGGCGGAGCCTATGGAAAAACGCCAGCAACGCGGCC
TTTTTACGGTTCCTGGCCTTTTGCTGGCCTTTTGCTCACATGTTCTTTCCTGCGTTATCC
CCTGATTCTGTGGATAACCGTATTACCGCTAGCATGGATCTCGGGGAC
>mp193_pEctrl-eb-2-fw <unknown description>
GTCTAACTACTAAGCGAGAGTAGGGAACTGCCAGGCATCAAATAAAACGAAAGGCTCAGT
CGGAAGACTGGGCCTTTCGTTTTATCTGTTGTTTGTCGGTGAACGCTCTCCTGAGTAGGA
CAAATCCGCCGGGAGCGGATTTGAACGTTGTGAAGCAACGGCCCGGAGGGTGGCGGGCAG
GACGCCCGCCATAAACTGCCAGGCATCAAACTAAGCAGAAGGCCATCCTGACGGATGGCC
TTTTTGCGTTTCTACAAACTCTTCCTGTTAGTTAGTTACTTAAGCTCGGGCCCCAAATAA
TGATTTTATTTTGACTGATAGTGACCTGTTCGTTGCAACAAATTGATAAGCAATGCTTTT
TTATAATGCCAACTTTGTACAAAAAAGCAGGCTTTGATAGATAGATAGATAGATAGATAG
ATAGATAGATAGATAGATAGATAGATAGATAGATAGATAGATAGATAGATAGATAATCTA
GACCCAGCTTTCTTGTACAAAGTTGGCATTATAAGAAAGCATTGCTTATCAATTTGTTGC
AACGAACAGGTCACTATCAGTCAAAATAAAATCATTATTTGCCATCCAGCTGCAGCTCTG
GCCCGTGTCTCAAAATCTCTGATGTTACATTGCACAAGATAAAAATATATCATCATGAAC
AATAAAACTGTCTGCTTACATAAACAGTAATACAAGGGGTGTTATGAGCCATATTCAACG
GGAAACGTCGAGGCCGCGATTAAATTCCAACATGGATGCTGATTTATATGGGTATAAATG
GGCTCGCGATAATGTCGGGCAATCAGGTGCGACAATCTATCGCTTGTATGGGAAGCCCGA
TGCGCCAGAGTTGTTTCTGAAACATGGCAAAGGTAGCGTTGCCAATGATGTTACAGATGA
GATGGTCAGACTAAACTGGCTGACGGAATTTATGCCTCTTCCGACCATCAAGCATTTTAT
CCGTACTCCTGATGATGCATGGTTACTCACCACTGCGATCCCCGGAAAAACAGCATTCCA
GGTATTAGAAGAATATCCTGATTCAGGTGAAAATATTGTTGATGCGCTGGCAGTGTCCCT
GCGCCGGTTGCATTCGATTCCTGTTTGTAATTGTCCTTTTAACAGCGATCGCGTATTTCG
TCTCGCTCAGGCGCAATCACGAATGAATAACGGTTTGGTTGATGCGAGTGATTTTGATGA
CGAGCGTAATGGCTGGCCTGTTGAACAAGTCTGGAAAGAAATGCATAAACTTTTGCCATT
CTCACCGGATTCAGTCGTCACTCATGGTGATTTCTCACTTGATAACCTTATTTTTGACGA
GGGGAAATTAATAGGTTGTATTGATGTTGGACGAGTCGGAATCGCAGACCGATACCAGGA
TCTTGCCATCCTATGGAACTGCCTCGGTGAGTTTTCTCCTTCATTACAGAAACGGCTTTT
TCAAAAATATGGTATTGATAATCCTGATATGAATAAATTGCAGTTTCATTTGATGCTCGA
TGAGTTTTTCTAATCAGAATTGGTTAATTGGTTGTAACATTATTCAGATTGGGCCCCGTT
CCACTGAGCGTCAGACCCCGTAGAAAAGATCAAAGGATCTTCTTGAGATCCTTTTTTTCT
GCGCGTAATCTGCTGCTTGCAAACAAAAAAACCACCGCTACCAGCGGTGGTTTGTTTGCC
GGATCAAGAGCTACCAACTCTTTTTCCGAAGGTAACTGGCTTCAGCAGAGCGCAGATACC
AAATACTGTTCTTCTAGTGTAGCCGTAGTTAGGCCACCACTTCAAGAACTCTGTAGCACC
GCCTACATACCTCGCTCTGCTAATCCTGTTACCAGTGGCTGCTGCCAGTGGCGATAAGTC
GTGTCTTACCGGGTTGGACTCAAGACGATAGTTACCGGATAAGGCGCAGCGGTCGGGCTG
AACGGGGGGTTCGTGCACACAGCCCAGCTTGGAGCGAACGACCTACACCGAACTGAGATA
CCTACAGCGTGAGCTATGAGAAAGCGCCACGCTTCCCGAAGGGAGAAAGGCGGACAGGTA
TCCGGTAAGCGGCAGGGTCGGAACAGGAGAGCGCACGAGGGAGCTTCCAGGGGGAAACGC
CTGGTATCTTTATAGTCCTGTCGGGTTTCGCCACCTCTGACTTGAGCGTCGATTTTTGTG
ATGCTCGTCAGGGGGGCGGAGCCTATGGAAAAACGCCAGCAACGCGGCCTTTTTACGGTT
CCTGGCCTTTTGCTGGCCTTTTGCTCACATGTTCTTTCCTGCGTTATCCCCTGATTCTGT
GGATAACCGTATTACCGCTAGCATGGATCTCGGGGAC
>mp194_pEctrl-eb-4-fw <unknown description>
GTCTAACTACTAAGCGAGAGTAGGGAACTGCCAGGCATCAAATAAAACGAAAGGCTCAGT
CGGAAGACTGGGCCTTTCGTTTTATCTGTTGTTTGTCGGTGAACGCTCTCCTGAGTAGGA
CAAATCCGCCGGGAGCGGATTTGAACGTTGTGAAGCAACGGCCCGGAGGGTGGCGGGCAG
GACGCCCGCCATAAACTGCCAGGCATCAAACTAAGCAGAAGGCCATCCTGACGGATGGCC
TTTTTGCGTTTCTACAAACTCTTCCTGTTAGTTAGTTACTTAAGCTCGGGCCCCAAATAA
TGATTTTATTTTGACTGATAGTGACCTGTTCGTTGCAACAAATTGATAAGCAATGCTTTT
TTATAATGCCAACTTTGTACAAAAAAGCAGGCTTTtaaggctcacctccatctgttgctt
ctgtttcccccatggctaccaccctaatcaatgctccagccaacaggagtgctgggactt
cctagacagccttccatgaagcctctcttcatgccctggagcttctatccacattgtcac
ctcagtctggcatgcccttacttggcttgatgagttcctattccatggaccaactcaaac
tctgcccacctctggactgtccacaccatcccaggatggggccctcctccgaaataggtg
ggtacacagggacccactggagggacagccactgtggcacggaggtggtgcagaccagcc
tggaggcagaaggcaggaggctgggacatcccgagtgtggcttcagtctaccacctggcc
ctttagccctgagtgcccccctctaactcccctgcacaccaccctgtggccctactcagt
ctgccagtggaaggaggggcagaggggccttcctctgtcaccacgtaagcagcaatagca
tcctctctgattcctctcaagtcccagaaaagcgtcagaggctgacaccaggtgcagggg
tcctgtccccctttttcctgttttccaccttgatccatccctcccttgaggttatgaata
aggaacagcccggctgcttgaatgggactggagatgatggaagatttatctgctacaggc
tcagaactctatttccctaaattcttccccctaaaaaatcgttatgttcccacagaagaa
ctctcttttccccctccccccacctctccccagcctggctcactgagggcattgcctggg
gaccaggggatgtctgttgttggacttagcctgggaggagatacagaggatgctgctgca
gtttctggattgaccactagggggaggtgtgtgccactggtctcagggcacttcagaggt
cctggaggagccaggcctgagagggtagggtgagaggtctgactctggactgggtttccA
TCTAGACCCAGCTTTCTTGTACAAAGTTGGCATTATAAGAAAGCATTGCTTATCAATTTG
TTGCAACGAACAGGTCACTATCAGTCAAAATAAAATCATTATTTGCCATCCAGCTGCAGC
TCTGGCCCGTGTCTCAAAATCTCTGATGTTACATTGCACAAGATAAAAATATATCATCAT
GAACAATAAAACTGTCTGCTTACATAAACAGTAATACAAGGGGTGTTATGAGCCATATTC
AACGGGAAACGTCGAGGCCGCGATTAAATTCCAACATGGATGCTGATTTATATGGGTATA
AATGGGCTCGCGATAATGTCGGGCAATCAGGTGCGACAATCTATCGCTTGTATGGGAAGC
CCGATGCGCCAGAGTTGTTTCTGAAACATGGCAAAGGTAGCGTTGCCAATGATGTTACAG
ATGAGATGGTCAGACTAAACTGGCTGACGGAATTTATGCCTCTTCCGACCATCAAGCATT
TTATCCGTACTCCTGATGATGCATGGTTACTCACCACTGCGATCCCCGGAAAAACAGCAT
TCCAGGTATTAGAAGAATATCCTGATTCAGGTGAAAATATTGTTGATGCGCTGGCAGTGT
CCCTGCGCCGGTTGCATTCGATTCCTGTTTGTAATTGTCCTTTTAACAGCGATCGCGTAT
TTCGTCTCGCTCAGGCGCAATCACGAATGAATAACGGTTTGGTTGATGCGAGTGATTTTG
ATGACGAGCGTAATGGCTGGCCTGTTGAACAAGTCTGGAAAGAAATGCATAAACTTTTGC
CATTCTCACCGGATTCAGTCGTCACTCATGGTGATTTCTCACTTGATAACCTTATTTTTG
ACGAGGGGAAATTAATAGGTTGTATTGATGTTGGACGAGTCGGAATCGCAGACCGATACC
AGGATCTTGCCATCCTATGGAACTGCCTCGGTGAGTTTTCTCCTTCATTACAGAAACGGC
TTTTTCAAAAATATGGTATTGATAATCCTGATATGAATAAATTGCAGTTTCATTTGATGC
TCGATGAGTTTTTCTAATCAGAATTGGTTAATTGGTTGTAACATTATTCAGATTGGGCCC
CGTTCCACTGAGCGTCAGACCCCGTAGAAAAGATCAAAGGATCTTCTTGAGATCCTTTTT
TTCTGCGCGTAATCTGCTGCTTGCAAACAAAAAAACCACCGCTACCAGCGGTGGTTTGTT
TGCCGGATCAAGAGCTACCAACTCTTTTTCCGAAGGTAACTGGCTTCAGCAGAGCGCAGA
TACCAAATACTGTTCTTCTAGTGTAGCCGTAGTTAGGCCACCACTTCAAGAACTCTGTAG
CACCGCCTACATACCTCGCTCTGCTAATCCTGTTACCAGTGGCTGCTGCCAGTGGCGATA
AGTCGTGTCTTACCGGGTTGGACTCAAGACGATAGTTACCGGATAAGGCGCAGCGGTCGG
GCTGAACGGGGGGTTCGTGCACACAGCCCAGCTTGGAGCGAACGACCTACACCGAACTGA
GATACCTACAGCGTGAGCTATGAGAAAGCGCCACGCTTCCCGAAGGGAGAAAGGCGGACA
GGTATCCGGTAAGCGGCAGGGTCGGAACAGGAGAGCGCACGAGGGAGCTTCCAGGGGGAA
ACGCCTGGTATCTTTATAGTCCTGTCGGGTTTCGCCACCTCTGACTTGAGCGTCGATTTT
TGTGATGCTCGTCAGGGGGGCGGAGCCTATGGAAAAACGCCAGCAACGCGGCCTTTTTAC
GGTTCCTGGCCTTTTGCTGGCCTTTTGCTCACATGTTCTTTCCTGCGTTATCCCCTGATT
CTGTGGATAACCGTATTACCGCTAGCATGGATCTCGGGGAC
>mp195_pEctrl-eb-5-fw <unknown description>
GTCTAACTACTAAGCGAGAGTAGGGAACTGCCAGGCATCAAATAAAACGAAAGGCTCAGT
CGGAAGACTGGGCCTTTCGTTTTATCTGTTGTTTGTCGGTGAACGCTCTCCTGAGTAGGA
CAAATCCGCCGGGAGCGGATTTGAACGTTGTGAAGCAACGGCCCGGAGGGTGGCGGGCAG
GACGCCCGCCATAAACTGCCAGGCATCAAACTAAGCAGAAGGCCATCCTGACGGATGGCC
TTTTTGCGTTTCTACAAACTCTTCCTGTTAGTTAGTTACTTAAGCTCGGGCCCCAAATAA
TGATTTTATTTTGACTGATAGTGACCTGTTCGTTGCAACAAATTGATAAGCAATGCTTTT
TTATAATGCCAACTTTGTACAAAAAAGCAGGCTTTtcctgggtggagggagagaccaggg
gcaggtgaggaaaggcagggcccccagaatccctccatgcctgcccctcagtctccagga
cttatgtgcaggtaccgtttggagctgtggtgcagttcccagtctcaccaccagatggca
ccatgcccctgcagaagcagtgcccagagcaggccaggtggttctcgggggctgcggtgg
aggaatccacccagccgaagctctggcagggaaggggcagtgctaATCTAGACCCAGCTT
TCTTGTACAAAGTTGGCATTATAAGAAAGCATTGCTTATCAATTTGTTGCAACGAACAGG
TCACTATCAGTCAAAATAAAATCATTATTTGCCATCCAGCTGCAGCTCTGGCCCGTGTCT
CAAAATCTCTGATGTTACATTGCACAAGATAAAAATATATCATCATGAACAATAAAACTG
TCTGCTTACATAAACAGTAATACAAGGGGTGTTATGAGCCATATTCAACGGGAAACGTCG
AGGCCGCGATTAAATTCCAACATGGATGCTGATTTATATGGGTATAAATGGGCTCGCGAT
AATGTCGGGCAATCAGGTGCGACAATCTATCGCTTGTATGGGAAGCCCGATGCGCCAGAG
TTGTTTCTGAAACATGGCAAAGGTAGCGTTGCCAATGATGTTACAGATGAGATGGTCAGA
CTAAACTGGCTGACGGAATTTATGCCTCTTCCGACCATCAAGCATTTTATCCGTACTCCT
GATGATGCATGGTTACTCACCACTGCGATCCCCGGAAAAACAGCATTCCAGGTATTAGAA
GAATATCCTGATTCAGGTGAAAATATTGTTGATGCGCTGGCAGTGTCCCTGCGCCGGTTG
CATTCGATTCCTGTTTGTAATTGTCCTTTTAACAGCGATCGCGTATTTCGTCTCGCTCAG
GCGCAATCACGAATGAATAACGGTTTGGTTGATGCGAGTGATTTTGATGACGAGCGTAAT
GGCTGGCCTGTTGAACAAGTCTGGAAAGAAATGCATAAACTTTTGCCATTCTCACCGGAT
TCAGTCGTCACTCATGGTGATTTCTCACTTGATAACCTTATTTTTGACGAGGGGAAATTA
ATAGGTTGTATTGATGTTGGACGAGTCGGAATCGCAGACCGATACCAGGATCTTGCCATC
CTATGGAACTGCCTCGGTGAGTTTTCTCCTTCATTACAGAAACGGCTTTTTCAAAAATAT
GGTATTGATAATCCTGATATGAATAAATTGCAGTTTCATTTGATGCTCGATGAGTTTTTC
TAATCAGAATTGGTTAATTGGTTGTAACATTATTCAGATTGGGCCCCGTTCCACTGAGCG
TCAGACCCCGTAGAAAAGATCAAAGGATCTTCTTGAGATCCTTTTTTTCTGCGCGTAATC
TGCTGCTTGCAAACAAAAAAACCACCGCTACCAGCGGTGGTTTGTTTGCCGGATCAAGAG
CTACCAACTCTTTTTCCGAAGGTAACTGGCTTCAGCAGAGCGCAGATACCAAATACTGTT
CTTCTAGTGTAGCCGTAGTTAGGCCACCACTTCAAGAACTCTGTAGCACCGCCTACATAC
CTCGCTCTGCTAATCCTGTTACCAGTGGCTGCTGCCAGTGGCGATAAGTCGTGTCTTACC
GGGTTGGACTCAAGACGATAGTTACCGGATAAGGCGCAGCGGTCGGGCTGAACGGGGGGT
TCGTGCACACAGCCCAGCTTGGAGCGAACGACCTACACCGAACTGAGATACCTACAGCGT
GAGCTATGAGAAAGCGCCACGCTTCCCGAAGGGAGAAAGGCGGACAGGTATCCGGTAAGC
GGCAGGGTCGGAACAGGAGAGCGCACGAGGGAGCTTCCAGGGGGAAACGCCTGGTATCTT
TATAGTCCTGTCGGGTTTCGCCACCTCTGACTTGAGCGTCGATTTTTGTGATGCTCGTCA
GGGGGGCGGAGCCTATGGAAAAACGCCAGCAACGCGGCCTTTTTACGGTTCCTGGCCTTT
TGCTGGCCTTTTGCTCACATGTTCTTTCCTGCGTTATCCCCTGATTCTGTGGATAACCGT
ATTACCGCTAGCATGGATCTCGGGGAC
>mp196_pEctrl-eb-6-fw <unknown description>
GTCTAACTACTAAGCGAGAGTAGGGAACTGCCAGGCATCAAATAAAACGAAAGGCTCAGT
CGGAAGACTGGGCCTTTCGTTTTATCTGTTGTTTGTCGGTGAACGCTCTCCTGAGTAGGA
CAAATCCGCCGGGAGCGGATTTGAACGTTGTGAAGCAACGGCCCGGAGGGTGGCGGGCAG
GACGCCCGCCATAAACTGCCAGGCATCAAACTAAGCAGAAGGCCATCCTGACGGATGGCC
TTTTTGCGTTTCTACAAACTCTTCCTGTTAGTTAGTTACTTAAGCTCGGGCCCCAAATAA
TGATTTTATTTTGACTGATAGTGACCTGTTCGTTGCAACAAATTGATAAGCAATGCTTTT
TTATAATGCCAACTTTGTACAAAAAAGCAGGCTTTgaccacacgtcttccatcaaggact
tacatcattctttttggccacccagaacctctgaactccctgcctgtgaatctacgcctg
cccaagggagaagcagaaacttgctttctcagagtcggctcccatgtagggcacaggcat
gtgaccaaagtccagccagttaccaagcccaggtgggggcagtgcagcatagctgtgacg
ttaggcccggaggccactctagggagctggcagcacacagccagctgccagggcggcaga
gagaggtgccgagggtgtggcagcagtgcccagcgtgtgaaccgcagagtgtATCTAGAC
CCAGCTTTCTTGTACAAAGTTGGCATTATAAGAAAGCATTGCTTATCAATTTGTTGCAAC
GAACAGGTCACTATCAGTCAAAATAAAATCATTATTTGCCATCCAGCTGCAGCTCTGGCC
CGTGTCTCAAAATCTCTGATGTTACATTGCACAAGATAAAAATATATCATCATGAACAAT
AAAACTGTCTGCTTACATAAACAGTAATACAAGGGGTGTTATGAGCCATATTCAACGGGA
AACGTCGAGGCCGCGATTAAATTCCAACATGGATGCTGATTTATATGGGTATAAATGGGC
TCGCGATAATGTCGGGCAATCAGGTGCGACAATCTATCGCTTGTATGGGAAGCCCGATGC
GCCAGAGTTGTTTCTGAAACATGGCAAAGGTAGCGTTGCCAATGATGTTACAGATGAGAT
GGTCAGACTAAACTGGCTGACGGAATTTATGCCTCTTCCGACCATCAAGCATTTTATCCG
TACTCCTGATGATGCATGGTTACTCACCACTGCGATCCCCGGAAAAACAGCATTCCAGGT
ATTAGAAGAATATCCTGATTCAGGTGAAAATATTGTTGATGCGCTGGCAGTGTCCCTGCG
CCGGTTGCATTCGATTCCTGTTTGTAATTGTCCTTTTAACAGCGATCGCGTATTTCGTCT
CGCTCAGGCGCAATCACGAATGAATAACGGTTTGGTTGATGCGAGTGATTTTGATGACGA
GCGTAATGGCTGGCCTGTTGAACAAGTCTGGAAAGAAATGCATAAACTTTTGCCATTCTC
ACCGGATTCAGTCGTCACTCATGGTGATTTCTCACTTGATAACCTTATTTTTGACGAGGG
GAAATTAATAGGTTGTATTGATGTTGGACGAGTCGGAATCGCAGACCGATACCAGGATCT
TGCCATCCTATGGAACTGCCTCGGTGAGTTTTCTCCTTCATTACAGAAACGGCTTTTTCA
AAAATATGGTATTGATAATCCTGATATGAATAAATTGCAGTTTCATTTGATGCTCGATGA
GTTTTTCTAATCAGAATTGGTTAATTGGTTGTAACATTATTCAGATTGGGCCCCGTTCCA
CTGAGCGTCAGACCCCGTAGAAAAGATCAAAGGATCTTCTTGAGATCCTTTTTTTCTGCG
CGTAATCTGCTGCTTGCAAACAAAAAAACCACCGCTACCAGCGGTGGTTTGTTTGCCGGA
TCAAGAGCTACCAACTCTTTTTCCGAAGGTAACTGGCTTCAGCAGAGCGCAGATACCAAA
TACTGTTCTTCTAGTGTAGCCGTAGTTAGGCCACCACTTCAAGAACTCTGTAGCACCGCC
TACATACCTCGCTCTGCTAATCCTGTTACCAGTGGCTGCTGCCAGTGGCGATAAGTCGTG
TCTTACCGGGTTGGACTCAAGACGATAGTTACCGGATAAGGCGCAGCGGTCGGGCTGAAC
GGGGGGTTCGTGCACACAGCCCAGCTTGGAGCGAACGACCTACACCGAACTGAGATACCT
ACAGCGTGAGCTATGAGAAAGCGCCACGCTTCCCGAAGGGAGAAAGGCGGACAGGTATCC
GGTAAGCGGCAGGGTCGGAACAGGAGAGCGCACGAGGGAGCTTCCAGGGGGAAACGCCTG
GTATCTTTATAGTCCTGTCGGGTTTCGCCACCTCTGACTTGAGCGTCGATTTTTGTGATG
CTCGTCAGGGGGGCGGAGCCTATGGAAAAACGCCAGCAACGCGGCCTTTTTACGGTTCCT
GGCCTTTTGCTGGCCTTTTGCTCACATGTTCTTTCCTGCGTTATCCCCTGATTCTGTGGA
TAACCGTATTACCGCTAGCATGGATCTCGGGGAC
>mp196_pEctrl-eb-6-rv <unknown description>
GTCTAACTACTAAGCGAGAGTAGGGAACTGCCAGGCATCAAATAAAACGAAAGGCTCAGT
CGGAAGACTGGGCCTTTCGTTTTATCTGTTGTTTGTCGGTGAACGCTCTCCTGAGTAGGA
CAAATCCGCCGGGAGCGGATTTGAACGTTGTGAAGCAACGGCCCGGAGGGTGGCGGGCAG
GACGCCCGCCATAAACTGCCAGGCATCAAACTAAGCAGAAGGCCATCCTGACGGATGGCC
TTTTTGCGTTTCTACAAACTCTTCCTGTTAGTTAGTTACTTAAGCTCGGGCCCCAAATAA
TGATTTTATTTTGACTGATAGTGACCTGTTCGTTGCAACAAATTGATAAGCAATGCTTTT
TTATAATGCCAACTTTGTACAAAAAAGCAGGCTTTacactctgcggttcacacgctgggc
actgctgccacaccctcggcacctctctctgccgccctggcagctggctgtgtgctgcca
gctccctagagtggcctccgggcctaacgtcacagctatgctgcactgcccccacctggg
cttggtaactggctggactttggtcacatgcctgtgccctacatgggagccgactctgag
aaagcaagtttctgcttctcccttgggcaggcgtagattcacaggcagggagttcagagg
ttctgggtggccaaaaagaatgatgtaagtccttgatggaagacgtgtggtcATCTAGAC
CCAGCTTTCTTGTACAAAGTTGGCATTATAAGAAAGCATTGCTTATCAATTTGTTGCAAC
GAACAGGTCACTATCAGTCAAAATAAAATCATTATTTGCCATCCAGCTGCAGCTCTGGCC
CGTGTCTCAAAATCTCTGATGTTACATTGCACAAGATAAAAATATATCATCATGAACAAT
AAAACTGTCTGCTTACATAAACAGTAATACAAGGGGTGTTATGAGCCATATTCAACGGGA
AACGTCGAGGCCGCGATTAAATTCCAACATGGATGCTGATTTATATGGGTATAAATGGGC
TCGCGATAATGTCGGGCAATCAGGTGCGACAATCTATCGCTTGTATGGGAAGCCCGATGC
GCCAGAGTTGTTTCTGAAACATGGCAAAGGTAGCGTTGCCAATGATGTTACAGATGAGAT
GGTCAGACTAAACTGGCTGACGGAATTTATGCCTCTTCCGACCATCAAGCATTTTATCCG
TACTCCTGATGATGCATGGTTACTCACCACTGCGATCCCCGGAAAAACAGCATTCCAGGT
ATTAGAAGAATATCCTGATTCAGGTGAAAATATTGTTGATGCGCTGGCAGTGTCCCTGCG
CCGGTTGCATTCGATTCCTGTTTGTAATTGTCCTTTTAACAGCGATCGCGTATTTCGTCT
CGCTCAGGCGCAATCACGAATGAATAACGGTTTGGTTGATGCGAGTGATTTTGATGACGA
GCGTAATGGCTGGCCTGTTGAACAAGTCTGGAAAGAAATGCATAAACTTTTGCCATTCTC
ACCGGATTCAGTCGTCACTCATGGTGATTTCTCACTTGATAACCTTATTTTTGACGAGGG
GAAATTAATAGGTTGTATTGATGTTGGACGAGTCGGAATCGCAGACCGATACCAGGATCT
TGCCATCCTATGGAACTGCCTCGGTGAGTTTTCTCCTTCATTACAGAAACGGCTTTTTCA
AAAATATGGTATTGATAATCCTGATATGAATAAATTGCAGTTTCATTTGATGCTCGATGA
GTTTTTCTAATCAGAATTGGTTAATTGGTTGTAACATTATTCAGATTGGGCCCCGTTCCA
CTGAGCGTCAGACCCCGTAGAAAAGATCAAAGGATCTTCTTGAGATCCTTTTTTTCTGCG
CGTAATCTGCTGCTTGCAAACAAAAAAACCACCGCTACCAGCGGTGGTTTGTTTGCCGGA
TCAAGAGCTACCAACTCTTTTTCCGAAGGTAACTGGCTTCAGCAGAGCGCAGATACCAAA
TACTGTTCTTCTAGTGTAGCCGTAGTTAGGCCACCACTTCAAGAACTCTGTAGCACCGCC
TACATACCTCGCTCTGCTAATCCTGTTACCAGTGGCTGCTGCCAGTGGCGATAAGTCGTG
TCTTACCGGGTTGGACTCAAGACGATAGTTACCGGATAAGGCGCAGCGGTCGGGCTGAAC
GGGGGGTTCGTGCACACAGCCCAGCTTGGAGCGAACGACCTACACCGAACTGAGATACCT
ACAGCGTGAGCTATGAGAAAGCGCCACGCTTCCCGAAGGGAGAAAGGCGGACAGGTATCC
GGTAAGCGGCAGGGTCGGAACAGGAGAGCGCACGAGGGAGCTTCCAGGGGGAAACGCCTG
GTATCTTTATAGTCCTGTCGGGTTTCGCCACCTCTGACTTGAGCGTCGATTTTTGTGATG
CTCGTCAGGGGGGCGGAGCCTATGGAAAAACGCCAGCAACGCGGCCTTTTTACGGTTCCT
GGCCTTTTGCTGGCCTTTTGCTCACATGTTCTTTCCTGCGTTATCCCCTGATTCTGTGGA
TAACCGTATTACCGCTAGCATGGATCTCGGGGAC
>mp198_pEctrl-eb-8-fw <unknown description>
GTCTAACTACTAAGCGAGAGTAGGGAACTGCCAGGCATCAAATAAAACGAAAGGCTCAGT
CGGAAGACTGGGCCTTTCGTTTTATCTGTTGTTTGTCGGTGAACGCTCTCCTGAGTAGGA
CAAATCCGCCGGGAGCGGATTTGAACGTTGTGAAGCAACGGCCCGGAGGGTGGCGGGCAG
GACGCCCGCCATAAACTGCCAGGCATCAAACTAAGCAGAAGGCCATCCTGACGGATGGCC
TTTTTGCGTTTCTACAAACTCTTCCTGTTAGTTAGTTACTTAAGCTCGGGCCCCAAATAA
TGATTTTATTTTGACTGATAGTGACCTGTTCGTTGCAACAAATTGATAAGCAATGCTTTT
TTATAATGCCAACTTTGTACAAAAAAGCAGGCTTTctcctggccactttgctaacctgtt
ttaatactccaaggttgtccaatatggtgctccgattgtgcgcttcaaaattccacgtgg
ctgggcacagtggcacgctgctctagtcccagctacccgggaggctgaggcaagaggatt
gcttgagcccagggcttctggactggagtgcactgtgccacttgggtgtccacactaagt
ttggcatcaatatgatgacctcctgggaatgggaaccgacctaggaaacataggtcaaca
ctctcatgctgatcagtagtgggatagcacctgtgaatagccactgcgcttcagcctggg
caacatagagggaccctgtctaaaaataaaaataaaaataaaaaataaataaataaataa
ataaataaataaataaataaaatccaagtgataccattcacctcccagactttgtagatt
tgcttttttaccacagcttcccaggagatggcagtaaagtgtcatgttctaatgtcagta
tcttgcatgattttctgacagatggtttggggagggagcatctatttctaattctcccaa
agggcctatgagctagctgtggttcttcataatatataactgtaaatataggtcgtgtat
attgaatatacacctggtagatgttaggagATCTAGACCCAGCTTTCTTGTACAAAGTTG
GCATTATAAGAAAGCATTGCTTATCAATTTGTTGCAACGAACAGGTCACTATCAGTCAAA
ATAAAATCATTATTTGCCATCCAGCTGCAGCTCTGGCCCGTGTCTCAAAATCTCTGATGT
TACATTGCACAAGATAAAAATATATCATCATGAACAATAAAACTGTCTGCTTACATAAAC
AGTAATACAAGGGGTGTTATGAGCCATATTCAACGGGAAACGTCGAGGCCGCGATTAAAT
TCCAACATGGATGCTGATTTATATGGGTATAAATGGGCTCGCGATAATGTCGGGCAATCA
GGTGCGACAATCTATCGCTTGTATGGGAAGCCCGATGCGCCAGAGTTGTTTCTGAAACAT
GGCAAAGGTAGCGTTGCCAATGATGTTACAGATGAGATGGTCAGACTAAACTGGCTGACG
GAATTTATGCCTCTTCCGACCATCAAGCATTTTATCCGTACTCCTGATGATGCATGGTTA
CTCACCACTGCGATCCCCGGAAAAACAGCATTCCAGGTATTAGAAGAATATCCTGATTCA
GGTGAAAATATTGTTGATGCGCTGGCAGTGTCCCTGCGCCGGTTGCATTCGATTCCTGTT
TGTAATTGTCCTTTTAACAGCGATCGCGTATTTCGTCTCGCTCAGGCGCAATCACGAATG
AATAACGGTTTGGTTGATGCGAGTGATTTTGATGACGAGCGTAATGGCTGGCCTGTTGAA
CAAGTCTGGAAAGAAATGCATAAACTTTTGCCATTCTCACCGGATTCAGTCGTCACTCAT
GGTGATTTCTCACTTGATAACCTTATTTTTGACGAGGGGAAATTAATAGGTTGTATTGAT
GTTGGACGAGTCGGAATCGCAGACCGATACCAGGATCTTGCCATCCTATGGAACTGCCTC
GGTGAGTTTTCTCCTTCATTACAGAAACGGCTTTTTCAAAAATATGGTATTGATAATCCT
GATATGAATAAATTGCAGTTTCATTTGATGCTCGATGAGTTTTTCTAATCAGAATTGGTT
AATTGGTTGTAACATTATTCAGATTGGGCCCCGTTCCACTGAGCGTCAGACCCCGTAGAA
AAGATCAAAGGATCTTCTTGAGATCCTTTTTTTCTGCGCGTAATCTGCTGCTTGCAAACA
AAAAAACCACCGCTACCAGCGGTGGTTTGTTTGCCGGATCAAGAGCTACCAACTCTTTTT
CCGAAGGTAACTGGCTTCAGCAGAGCGCAGATACCAAATACTGTTCTTCTAGTGTAGCCG
TAGTTAGGCCACCACTTCAAGAACTCTGTAGCACCGCCTACATACCTCGCTCTGCTAATC
CTGTTACCAGTGGCTGCTGCCAGTGGCGATAAGTCGTGTCTTACCGGGTTGGACTCAAGA
CGATAGTTACCGGATAAGGCGCAGCGGTCGGGCTGAACGGGGGGTTCGTGCACACAGCCC
AGCTTGGAGCGAACGACCTACACCGAACTGAGATACCTACAGCGTGAGCTATGAGAAAGC
GCCACGCTTCCCGAAGGGAGAAAGGCGGACAGGTATCCGGTAAGCGGCAGGGTCGGAACA
GGAGAGCGCACGAGGGAGCTTCCAGGGGGAAACGCCTGGTATCTTTATAGTCCTGTCGGG
TTTCGCCACCTCTGACTTGAGCGTCGATTTTTGTGATGCTCGTCAGGGGGGCGGAGCCTA
TGGAAAAACGCCAGCAACGCGGCCTTTTTACGGTTCCTGGCCTTTTGCTGGCCTTTTGCT
CACATGTTCTTTCCTGCGTTATCCCCTGATTCTGTGGATAACCGTATTACCGCTAGCATG
GATCTCGGGGAC
>pENTR1a-prdm1_DHS30fw <unknown description>
GTCTAACTACTAAGCGAGAGTAGGGAACTGCCAGGCATCAAATAAAACGAAAGGCTCAGT
CGGAAGACTGGGCCTTTCGTTTTATCTGTTGTTTGTCGGTGAACGCTCTCCTGAGTAGGA
CAAATCCGCCGGGAGCGGATTTGAACGTTGTGAAGCAACGGCCCGGAGGGTGGCGGGCAG
GACGCCCGCCATAAACTGCCAGGCATCAAACTAAGCAGAAGGCCATCCTGACGGATGGCC
TTTTTGCGTTTCTACAAACTCTTCCTGTTAGTTAGTTACTTAAGCTCGGGCCCCAAATAA
TGATTTTATTTTGACTGATAGTGACCTGTTCGTTGCAACAAATTGATAAGCAATGCTTTT
TTATAATGCCAACTTTGTACAAAAAAGCAGGCTTTaggcaggttcatcaggactcactga
tggctatggtataggtgagaaaagaagggaaattaaattaggactcctacattttgggac
cgaatgactaggtcgcatctattcagatggaatagaaagggagaggtataggtttggggg
agaagcaagagttctactttgaccccctacccccactcaaaaaaggtgaactattactat
ctgagatggatgacaagtaggtggttgggtattaagtttggagctcaggagagaggtaaa
tactggagttaacacagggatggtgttaaaagccatgggatgtgctcatatactgagtgt
agctgcagaaacggaaccaaaggctgagccctgagatatttcaacattaggagtcaaagt
agagaagaatcgaaggaaactgagaaaggtgctgagttaggaggaaaaccagaagggtgt
ggtgcccagtgaagaaagtgtttcaagagtgaaacaaggtgtgatcaaatgtcaaatgct
gctgagaggccaagcaaggtatcaaaggtaactcaaagtaaacaggtctctcggctctat
ttcctcatagtgctttatttgcgcctttctcattgcaatttccaagtattatgttgtaca
gttatttttgtcttctctagtaagaagagaaggtcccttaagatcaacagaccatgtctt
gttcttcctagaacttccactactctatttgctcaacaaatgtttgaataaacagatgaa
tcgtggaattctataaaatctaggacaatatgcctatcatagaattagcagttagagctg
gttttattgagatgttctaaatgttctgcccagaattaaagatgtccaccgtatatctga
gttggattactgacaatcgcaacccatcaggcatttctatttttttgctccaatatcgca
tgcactatccagtccacaaattacttagttttggccgggtgccgtggctcatgcctgtaa
tcccaATCTAGACCCAGCTTTCTTGTACAAAGTTGGCATTATAAGAAAGCATTGCTTATC
AATTTGTTGCAACGAACAGGTCACTATCAGTCAAAATAAAATCATTATTTGCCATCCAGC
TGCAGCTCTGGCCCGTGTCTCAAAATCTCTGATGTTACATTGCACAAGATAAAAATATAT
CATCATGAACAATAAAACTGTCTGCTTACATAAACAGTAATACAAGGGGTGTTATGAGCC
ATATTCAACGGGAAACGTCGAGGCCGCGATTAAATTCCAACATGGATGCTGATTTATATG
GGTATAAATGGGCTCGCGATAATGTCGGGCAATCAGGTGCGACAATCTATCGCTTGTATG
GGAAGCCCGATGCGCCAGAGTTGTTTCTGAAACATGGCAAAGGTAGCGTTGCCAATGATG
TTACAGATGAGATGGTCAGACTAAACTGGCTGACGGAATTTATGCCTCTTCCGACCATCA
AGCATTTTATCCGTACTCCTGATGATGCATGGTTACTCACCACTGCGATCCCCGGAAAAA
CAGCATTCCAGGTATTAGAAGAATATCCTGATTCAGGTGAAAATATTGTTGATGCGCTGG
CAGTGTCCCTGCGCCGGTTGCATTCGATTCCTGTTTGTAATTGTCCTTTTAACAGCGATC
GCGTATTTCGTCTCGCTCAGGCGCAATCACGAATGAATAACGGTTTGGTTGATGCGAGTG
ATTTTGATGACGAGCGTAATGGCTGGCCTGTTGAACAAGTCTGGAAAGAAATGCATAAAC
TTTTGCCATTCTCACCGGATTCAGTCGTCACTCATGGTGATTTCTCACTTGATAACCTTA
TTTTTGACGAGGGGAAATTAATAGGTTGTATTGATGTTGGACGAGTCGGAATCGCAGACC
GATACCAGGATCTTGCCATCCTATGGAACTGCCTCGGTGAGTTTTCTCCTTCATTACAGA
AACGGCTTTTTCAAAAATATGGTATTGATAATCCTGATATGAATAAATTGCAGTTTCATT
TGATGCTCGATGAGTTTTTCTAATCAGAATTGGTTAATTGGTTGTAACATTATTCAGATT
GGGCCCCGTTCCACTGAGCGTCAGACCCCGTAGAAAAGATCAAAGGATCTTCTTGAGATC
CTTTTTTTCTGCGCGTAATCTGCTGCTTGCAAACAAAAAAACCACCGCTACCAGCGGTGG
TTTGTTTGCCGGATCAAGAGCTACCAACTCTTTTTCCGAAGGTAACTGGCTTCAGCAGAG
CGCAGATACCAAATACTGTTCTTCTAGTGTAGCCGTAGTTAGGCCACCACTTCAAGAACT
CTGTAGCACCGCCTACATACCTCGCTCTGCTAATCCTGTTACCAGTGGCTGCTGCCAGTG
GCGATAAGTCGTGTCTTACCGGGTTGGACTCAAGACGATAGTTACCGGATAAGGCGCAGC
GGTCGGGCTGAACGGGGGGTTCGTGCACACAGCCCAGCTTGGAGCGAACGACCTACACCG
AACTGAGATACCTACAGCGTGAGCTATGAGAAAGCGCCACGCTTCCCGAAGGGAGAAAGG
CGGACAGGTATCCGGTAAGCGGCAGGGTCGGAACAGGAGAGCGCACGAGGGAGCTTCCAG
GGGGAAACGCCTGGTATCTTTATAGTCCTGTCGGGTTTCGCCACCTCTGACTTGAGCGTC
GATTTTTGTGATGCTCGTCAGGGGGGCGGAGCCTATGGAAAAACGCCAGCAACGCGGCCT
TTTTACGGTTCCTGGCCTTTTGCTGGCCTTTTGCTCACATGTTCTTTCCTGCGTTATCCC
CTGATTCTGTGGATAACCGTATTACCGCTAGCATGGATCTCGGGGAC
>pENTR1a-prdm1_DHS34fw <unknown description>
GTCTAACTACTAAGCGAGAGTAGGGAACTGCCAGGCATCAAATAAAACGAAAGGCTCAGT
CGGAAGACTGGGCCTTTCGTTTTATCTGTTGTTTGTCGGTGAACGCTCTCCTGAGTAGGA
CAAATCCGCCGGGAGCGGATTTGAACGTTGTGAAGCAACGGCCCGGAGGGTGGCGGGCAG
GACGCCCGCCATAAACTGCCAGGCATCAAACTAAGCAGAAGGCCATCCTGACGGATGGCC
TTTTTGCGTTTCTACAAACTCTTCCTGTTAGTTAGTTACTTAAGCTCGGGCCCCAAATAA
TGATTTTATTTTGACTGATAGTGACCTGTTCGTTGCAACAAATTGATAAGCAATGCTTTT
TTATAATGCCAACTTTGTACAAAAAAGCAGGCTTTcatgccattgaactccagcctgggc
aacaagagggaaactgtctcaaaaaaaaaaaaaaaaagtacacactctaacatattttgg
tatagcagcccaaatggaatggactaagacaattacccttaaaataaaagctcccataga
gagatcatgcattcaagtacagaggttcttaagggcaatgggaatggaggacatattcct
gcaaacttttcaacagctctcattagcccgatgttagagctctgcaaagaagactaaatt
atactgagaaatatttttaaatctccacaaataggaatgctgtaaacgttgatttagtat
atataaaattagacaagactaacaatatccaatgcaatctaaatcttaggttgacagaca
agaaagccactgcaaacaggaatataccacaatacctgatcttgccacatatttgtaaat
atgcaaagtatttcaataacttccaagaaacagtattactctcatgagaaataacatgat
gtaagtcacctttgaaactgtccttgttactttttcaaatgtatgttagtcatttcttaa
caccaaatgaaatgaaaaactgaggtggtaatggctggctgctcccatctctcctctact
catgtgccttcaccaatacagcaatcattttttcttatatgggaaatttacagtgttgat
atagctcagagatatattgaagaaaagcagaaaaacgaaacttataaacattttaggaaa
ccttatgtattttcttaaatagttcaagtgtaaaacttagaattcttataaataatgtgt
gttacagctatattgtaaatggtggctcatgcctgtaatcccagcacttcaggagaccga
ggtgggaggagagcttgagcccatgagtttgagactcacccgggcaacacagagagacct
catctcttaaaaaaaaaagaaagaaagaaagaaatgaaatgcaaagaaaaagtctctatt
tcaaatgtagccagtagagccaataggttaaccaatattaacattaacgttgataaaaca
agaaatgatgatttactataagctgaaaatcagacaatgtatggactttaagagtaacag
gcacgatcatcacaaacttaaatcaggtttgagtcctatgagttatatacagttacatga
tgcaacaaaagatgccagccagttgttaaagagtattagattcggctgggggtggtggct
catgcctgtaattccagcactttgggaggccgaggagggaggatcacgaggtcgggagtc
cgagaccagcctggccaatatagtgaaacctgatctctactaaaaatacaaaaactagtc
aggcatggtggcacgtgATCTAGACCCAGCTTTCTTGTACAAAGTTGGCATTATAAGAAA
GCATTGCTTATCAATTTGTTGCAACGAACAGGTCACTATCAGTCAAAATAAAATCATTAT
TTGCCATCCAGCTGCAGCTCTGGCCCGTGTCTCAAAATCTCTGATGTTACATTGCACAAG
ATAAAAATATATCATCATGAACAATAAAACTGTCTGCTTACATAAACAGTAATACAAGGG
GTGTTATGAGCCATATTCAACGGGAAACGTCGAGGCCGCGATTAAATTCCAACATGGATG
CTGATTTATATGGGTATAAATGGGCTCGCGATAATGTCGGGCAATCAGGTGCGACAATCT
ATCGCTTGTATGGGAAGCCCGATGCGCCAGAGTTGTTTCTGAAACATGGCAAAGGTAGCG
TTGCCAATGATGTTACAGATGAGATGGTCAGACTAAACTGGCTGACGGAATTTATGCCTC
TTCCGACCATCAAGCATTTTATCCGTACTCCTGATGATGCATGGTTACTCACCACTGCGA
TCCCCGGAAAAACAGCATTCCAGGTATTAGAAGAATATCCTGATTCAGGTGAAAATATTG
TTGATGCGCTGGCAGTGTCCCTGCGCCGGTTGCATTCGATTCCTGTTTGTAATTGTCCTT
TTAACAGCGATCGCGTATTTCGTCTCGCTCAGGCGCAATCACGAATGAATAACGGTTTGG
TTGATGCGAGTGATTTTGATGACGAGCGTAATGGCTGGCCTGTTGAACAAGTCTGGAAAG
AAATGCATAAACTTTTGCCATTCTCACCGGATTCAGTCGTCACTCATGGTGATTTCTCAC
TTGATAACCTTATTTTTGACGAGGGGAAATTAATAGGTTGTATTGATGTTGGACGAGTCG
GAATCGCAGACCGATACCAGGATCTTGCCATCCTATGGAACTGCCTCGGTGAGTTTTCTC
CTTCATTACAGAAACGGCTTTTTCAAAAATATGGTATTGATAATCCTGATATGAATAAAT
TGCAGTTTCATTTGATGCTCGATGAGTTTTTCTAATCAGAATTGGTTAATTGGTTGTAAC
ATTATTCAGATTGGGCCCCGTTCCACTGAGCGTCAGACCCCGTAGAAAAGATCAAAGGAT
CTTCTTGAGATCCTTTTTTTCTGCGCGTAATCTGCTGCTTGCAAACAAAAAAACCACCGC
TACCAGCGGTGGTTTGTTTGCCGGATCAAGAGCTACCAACTCTTTTTCCGAAGGTAACTG
GCTTCAGCAGAGCGCAGATACCAAATACTGTTCTTCTAGTGTAGCCGTAGTTAGGCCACC
ACTTCAAGAACTCTGTAGCACCGCCTACATACCTCGCTCTGCTAATCCTGTTACCAGTGG
CTGCTGCCAGTGGCGATAAGTCGTGTCTTACCGGGTTGGACTCAAGACGATAGTTACCGG
ATAAGGCGCAGCGGTCGGGCTGAACGGGGGGTTCGTGCACACAGCCCAGCTTGGAGCGAA
CGACCTACACCGAACTGAGATACCTACAGCGTGAGCTATGAGAAAGCGCCACGCTTCCCG
AAGGGAGAAAGGCGGACAGGTATCCGGTAAGCGGCAGGGTCGGAACAGGAGAGCGCACGA
GGGAGCTTCCAGGGGGAAACGCCTGGTATCTTTATAGTCCTGTCGGGTTTCGCCACCTCT
GACTTGAGCGTCGATTTTTGTGATGCTCGTCAGGGGGGCGGAGCCTATGGAAAAACGCCA
GCAACGCGGCCTTTTTACGGTTCCTGGCCTTTTGCTGGCCTTTTGCTCACATGTTCTTTC
CTGCGTTATCCCCTGATTCTGTGGATAACCGTATTACCGCTAGCATGGATCTCGGGGAC
>pLT.75-EB-SVpmx-spr33-0 <unknown description>
aaatggtcagtattgagcgatatctagagaattcgtcataggtccactggtgaggacgtg
tgtgactatctgactgttgattatggactggtcgcttggaatctccacttacctgcctcc
catttacgtctatgatgaggatgttggtggagagcatgtggaggaagtggatagggaagg
ttgtagagtagatccggttgaagtgatgaggataggaggaggTCACgacataatccacca
tcaacatgcaagtccagtcaacaactttccctcagacgttagtggtaatcgaacctcaac
acctagcccagaacaagcGCTCtatgacttatccacgaacgcctctataatgctgcaagt
ttggtaattacacgagggtatcaacaatagaacatcacttcgcggagaatacccaagcaa
gaacatgagaattttctgcttacacgatgtcgcgagtgttcggctccccccggttcctcg
cttcgcatttgattctctgcaagtaaaaacctacagactagggcttagtcgttgcccact
ggtaaggcattcactgttctgcgaccgttggcctaacacgacatatacgcccacagttta
cgtgtagactgcagacagcgtgcaccttttcgggttagtagttgtaacttgtggctcgag
tccggtgtgctaaaggctgacctggtaaaaaaattatcggaccaagtaaagttggcatgt
tagcctaggacctagagggatgatcatatcttagtgtggcttcccaccgcttagagatct
ttcgtgtcagtcttaacttagcctgagctggagtacgccatatccctagatccggaaact
cattctataagcgttgaaggtagacgcagcccgtactcgatgcttgttgagtgccgactt
aagtgatccagtccatatgatcctcaggattgccggtctgtcccgaagtgggcatatcgt
ggtcggaaactaaccgctatacacgcaaagacacctctaaacggtggatatgtgggggtg
ggcgggaggatgatcgacaaagagggtccggaagatatacacggagctgggtcggtTAAG
CTTCAGTTTTTCCTTAGTTCCTGTTACATTTCTGTGTGTCTCCATTAGTGACCTCCCATA
GTCCAAGCATGAGCAGTTCTGGCCAGGCCCCTGTCGGGGTCAGTGCCCCACCCCCGCCTT
CTGGTTCTGTGTAACCTTCTAAGCAAACCTTCTGGCTCAAGCACAGCAATGCTGAGTCAT
GATGAGTCATGCTGAGGCTTAGGGTGTGTGCCCAGATGTTCTCAGCCTAGAGTGATGACT
CCTATCTGGGTCCCCAGCAGGATGCTTACAGGGCAGATGGCAAAAAAAAGGAGAAGCTGA
CCACCTGACTAAAACTCCACCTCAAACGGCATCATAAAGAAAATGGATGCCTGAGACAGA
ATGTGACATATTCTAGAATATATTgtgctggccgcgACAAGTTTGTACAAAAAAGCTGAA
CGAGAAACGTAAAATGATATAAATATCAATATATTAAATTAGATTTTGCATAAAAAACAG
ACTACATAATACTGTAAAACACAACATATCcaGTCACTATGGGATCCATGCAGTTTAAGG
cctccaatacgcaaaccgcctctccccgcgcgttggccgattcattaatgcagctggcac
gacaggtttcccgactggaaagcgggcagtgagcgcaacgcaattaatgtgagttagctc
actcattaggcaccccaggctttacactttatgcttccggctcgtatgttgtgtggaatt
gtgagcggataacaatttcacacatactagagaaagaggagaaatactagatggcttcct
ccgaagacgttatcaaagagttcatgcgtttcaaagttcgtatggaaggttccgttaacg
gtcacgagttcgaaatcgaaggtgaaggtgaaggtcgtccgtacgaaggtacccagaccg
ctaaactgaaagttaccaaaggtggtccgctgccgttcgcttgggacatcctgtccccgc
agttccagtacggttccaaagcttacgttaaacacccggctgacatcccggactacctga
aactgtccttcccggaaggtttcaaatgggaacgtgttatgaacttcgaagacggtggtg
ttgttaccgttacccaggactcctccctgcaagacggtgagttcatctacaaagttaaac
tgcgtggtaccaacttcccgtccgacggtccggttatgcagaaaaaaaccatgggttggg
aagcttccaccgaacgtatgtacccggaagacggtgctctgaaaggtgaaatcaaaatgc
gtctgaaactgaaagacggtggtcactacgacgctgaagttaaaaccacctacatggcta
aaaaaccggttcagctgccgggtgcttacaaaaccgacatcaaactggacatcacctccc
acaacgaagactacaccatcgttgaacagtacgaacgtgctgaaggtcgtcactccaccg
gtgcttaataacgctgatagtgctagtgtagatcgctactagagccaggcatcaaataaa
acgaaaggctcagtcgaaagactgggcctttcgttttatctgttgtttgtcggtgaacgc
tctctactagagtcacactggctcaccttcgggtgggcctttctgcgtttatagaccGAC
ACGCCCTCGACCATAGTGACTGGATATGTTGTGTTTTACAGTATTATGTAGTCTGTTTTT
TATGCAAAATCTAATTTAATATATTGATATTTATATCATTTTACGTTTCTCGTTCAGCTT
TcttGTACAAAGTGGTACTCGAGTACTGGCCGAGCGTGCATCTCAATTAGTCAGCAACCA
TAGTCCCGCCCCTAACTCCGCCCATCCCGCCCCTAACTCCGCCCAGTTCCGCCCATTCTC
CGCCCCATCGCTGACTAATTTTTTTTATTTATGCAGAGGCCGAGGCCGCCTCGGCCTCTG
AGCTATTCCAGAAGTAGTGAGGAGGCTTTTTtGGAGGCCTAGGCTTTTGCAAAaagTGGA
AGAGACAGACGCGTATTAATTATAGCTGCATTGACGGCCTGCAGGCTGTCTCTTATACAC
ATCTGACGCTGCCGACGAGTTGGTTCCACCATGGAAGACGCCAAAAACATAAAGAAAGGC
CCGGCGCCATTCTATCCGCTGGAAGATGGAACCGCTGGAGAGCAACTGCATAAGGCTATG
AAGAGATACGCCCTGGTTCCTGGAACAATTGCTTTTACAGATGCACATATCGAGGTGGAC
ATCACTTACGCTGAGTACTTCGAAATGTCCGTTCGGTTGGCAGAAGCTATGAAACGATAT
GGGCTGAATACAAATCACAGAATCGTCGTATGCAGTGAAAACTCTCTTCAATTCTTTATG
CCGGTGTTGGGCGCGTTATTTATCGGAGTTGCAGTTGCGCCCGCGAACGACATTTATAAT
GAACGTGAATTGCTCAACAGTATGGGCATTTCGCAGCCTACCGTGGTGTTCGTTTCCAAA
AAGGGGTTGCAAAAAATTTTGAACGTGCAAAAAAAGCTCCCAATCATCCAAAAAATTATT
ATCATGGATTCTAAAACGGATTACCAGGGATTTCAGTCGATGTACACGTTCGTCACATCT
CATCTACCTCCCGGTTTTAATGAATACGATTTTGTGCCAGAGTCCTTCGATAGGGACAAG
ACAATTGCACTGATCATGAACTCCTCTGGATCTACTGGTCTGCCTAAAGGTGTCGCTCTG
CCTCATAGAACTGCCTGCGTGAGATTCTCGCATGCCAGAGATCCTATTTTTGGCAATCAA
ATCATTCCGGATACTGCGATTTTAAGTGTTGTTCCATTCCATCACGGTTTTGGAATGTTT
ACTACACTCGGATATTTGATATGTGGATTTCGAGTCGTCTTAATGTATAGATTTGAAGAA
GAGCTGTTTCTGAGGAGCCTTCAGGATTACAAGATTCAAAGTGCGCTGCTGGTGCCAACC
CTATTCTCCTTCTTCGCCAAAAGCACTCTGATTGACAAATACGATTTATCTAATTTACAC
GAAATTGCTTCTGGTGGCGCTCCCCTCTCTAAGGAAGTCGGGGAAGCGGTTGCCAAGAGG
TTCCATCTGCCAGGTATCAGGCAAGGATATGGGCTCACTGAGACTACATCAGCTATTCTG
ATTACACCCGAGGGGGATGATAAACCGGGCGCGGTCGGTAAAGTTGTTCCATTTTTTGAA
GCGAAGGTTGTGGATCTGGATACCGGGAAAACGCTGGGCGTTAATCAAAGAGGCGAACTG
TGTGTGAGAGGTCCTATGATTATGTCCGGTTATGTAAACAATCCGGAAGCGACCAACGCC
TTGATTGACAAGGATGGATGGCTACATTCTGGAGACATAGCTTACTGGGACGAAGACGAA
CACTTCTTCATCGTTGACCGCCTGAAGTCTCTGATTAAGTACAAAGGCTATCAGGTGGCT
CCCGCTGAATTGGAATCCATCTTGCTCCAACACCCCAACATCTTCGACGCAGGTGTCGCA
GGTCTTCCCGACGATGACGCCGGTGAACTTCCCGCCGCCGTTGTTGTTTTGGAGCACGGA
AAGACGATGACGGAAAAAGAGATCGTGGATTACGTCGCCAGTCAAGTAACAACCGCGAAA
AAGTTGCGCGGAGGAGTTGTGTTTGTGGACGAAGTACCGAAAGGTCTTACCGGAAAACTC
GACGCAAGAAAAATCAGAGAGATCCTCATAAAGGCCAAGAAGGGCGGAAAGATCGCCGTG
TAACGAAacttgtttattgcagcttataatggttacaaataaagcaatagcatcacaaat
ttcacaaataaagcatttttttcactgcattctagttgtggtttgtccaaactcatcaat
gtatcttatcatgtctgtCACGtaatccaacaaccccataacacccgccacacatacaac
tgcacatattgatcctcgtcacaaccacaccagcacacctcaaatcccacaccactccca
caattaccattcactcaacaaactcacacatcccacgataacgaattcaagcttgatatc
attcaggacgagcctcagactccagcgtaactggactgcaatcaactcactggctcacct
tcacgggtgggcctttcttcggtagaaaatcaaaggatcttcttgagatcctttttttct
gcgcgtaatctgctgcttgcaaacaaaaaaaccaccgctaccagcggtggtttgtttgcc
ggatcaagagctaccaactctttttccgaggtaactggcttcagcagagcgcagatacca
aatactgttcttctagtgtagccgtagttaggccaccacttcaagaactctgtagcaccg
cctacatacctcgctctgctaatcctgttaccagtggctgctgccagtggcgataagtcg
tgtcttaccgggttggactcaagacgatagttaccggataaggcgcagcggtcgggctga
acggggggttcgtgcacacagcccagcttggagcgaacgacctacaccgaactgagatac
ctacagcgtgagctatgagaaagcgccacgcttcccgaagggagaaaggcggacaggtat
ccggtaagcggcagggtcggaacaggagagcgcacgagggagcttccagggggaaacgcc
tggtatctttatagtcctgtcgggtttcgccacctctgacttgagcatcgatttttgtga
tgctcgtcaggggggcggagcctatggaaaaacgccagcaacgcagaaaggcccacccga
aggtgagccaggtgattacatttgggccctcattaccaatgcttaatcagtgaggcacct
atctcagcgatctgtctatttcgttcatccatagttgcctgactccccgtcgtgtagata
actacgatgcgggagggcttaccatctggccccagtgctgcaatgataccgcgagaacca
cgctcaccggctccagatttatcagcaataaaccagccagccgggagggccgagcgcaga
agtgatcctgcaactttatccgcctccatccagtctattaattgttgccgggaagctaga
gtaagtagttcgccagttaatagtttgcgcaacgttgttgccattgctacaggcatcgtg
gtgtcacgctcgtcgtttggtatggcttcattcagctccggttcccaacgatcaaggcga
gttacatgatcccccatgttgtgcaaaaaagcggttagctccttcggtcctccgatcgtt
gccagaagtaagttggccgcagtgttatcactcatggttatggcagcactgcataattct
cttactgtcatgccatccgtgagatgcttttctgtgactggtgagtactcaaccaagtca
ttctgagaatagtgtatgcggcgaccgagttgctcttgcccggcgtcaatacgggataat
accgcgccacatagcagaactttaaaagtgctcatcattggaaaacgttcttcggggcgt
aaactctcaaggatcttaccgctgttgagatccagttcgatgtaacccactcgtgcaccc
aactgatcttcagcatcttttactttcaccagcgtttctgggtgagcaaaaacaggaagg
caaaatgccgcaaaaaagggaataagggcgacacggaaatgttgaatactcattttagct
tccttagctcctgaaaatctcgataactcaaaaaatacgcccggtagtgatcttatttca
ttatggtgaaagttggaacctcttacgtgccgatcaagtcaaaagcctccggtcggaggc
ttttgactttctgctatggaggtcaggtatgattt
>pLT.76-EB-SVpmx-spr33-F23fw <unknown description>
aaatggtcagtattgagcgatatctagagaattcgtcataggtccactggtgaggacgtg
tgtgactatctgactgttgattatggactggtcgcttggaatctccacttacctgcctcc
catttacgtctatgatgaggatgttggtggagagcatgtggaggaagtggatagggaagg
ttgtagagtagatccggttgaagtgatgaggataggaggaggTCACgacataatccacca
tcaacatgcaagtccagtcaacaactttccctcagacgttagtggtaatcgaacctcaac
acctagcccagaacaagcGCTCtatgacttatccacgaacgcctctataatgctgcaagt
ttggtaattacacgagggtatcaacaatagaacatcacttcgcggagaatacccaagcaa
gaacatgagaattttctgcttacacgatgtcgcgagtgttcggctccccccggttcctcg
cttcgcatttgattctctgcaagtaaaaacctacagactagggcttagtcgttgcccact
ggtaaggcattcactgttctgcgaccgttggcctaacacgacatatacgcccacagttta
cgtgtagactgcagacagcgtgcaccttttcgggttagtagttgtaacttgtggctcgag
tccggtgtgctaaaggctgacctggtaaaaaaattatcggaccaagtaaagttggcatgt
tagcctaggacctagagggatgatcatatcttagtgtggcttcccaccgcttagagatct
ttcgtgtcagtcttaacttagcctgagctggagtacgccatatccctagatccggaaact
cattctataagcgttgaaggtagacgcagcccgtactcgatgcttgttgagtgccgactt
aagtgatccagtccatatgatcctcaggattgccggtctgtcccgaagtgggcatatcgt
ggtcggaaactaaccgctatacacgcaaagacacctctaaacggtggatatgtgggggtg
ggcgggaggatgatcgacaaagagggtccggaagatatacacggagctgggtcggtTAAG
CTTCAGTTTTTCCTTAGTTCCTGTTACATTTCTGTGTGTCTCCATTAGTGACCTCCCATA
GTCCAAGCATGAGCAGTTCTGGCCAGGCCCCTGTCGGGGTCAGTGCCCCACCCCCGCCTT
CTGGTTCTGTGTAACCTTCTAAGCAAACCTTCTGGCTCAAGCACAGCAATGCTGAGTCAT
GATGAGTCATGCTGAGGCTTAGGGTGTGTGCCCAGATGTTCTCAGCCTAGAGTGATGACT
CCTATCTGGGTCCCCAGCAGGATGCTTACAGGGCAGATGGCAAAAAAAAGGAGAAGCTGA
CCACCTGACTAAAACTCCACCTCAAACGGCATCATAAAGAAAATGGATGCCTGAGACAGA
ATGTGACATATTCTAGAATATATTgtgctggccgcgACAAGTTTGTACAAAAAAGCTGAA
CGAGAAACGTAAAATGATATAAATATCAATATATTAAATTAGATTTTGCATAAAAAACAG
ACTACATAATACTGTAAAACACAACATATCcaGTCACTATGGGATCCATGCAGTTTAAGG
cctccaatacgcaaaccgcctctccccgcgcgttggccgattcattaatgcagctggcac
gacaggtttcccgactggaaagcgggcagtgagcgcaacgcaattaatgtgagttagctc
actcattaggcaccccaggctttacactttatgcttccggctcgtatgttgtgtggaatt
gtgagcggataacaatttcacacatactagagaaagaggagaaatactagatggcttcct
ccgaagacgttatcaaagagttcatgcgtttcaaagttcgtatggaaggttccgttaacg
gtcacgagttcgaaatcgaaggtgaaggtgaaggtcgtccgtacgaaggtacccagaccg
ctaaactgaaagttaccaaaggtggtccgctgccgttcgcttgggacatcctgtccccgc
agttccagtacggttccaaagcttacgttaaacacccggctgacatcccggactacctga
aactgtccttcccggaaggtttcaaatgggaacgtgttatgaacttcgaagacggtggtg
ttgttaccgttacccaggactcctccctgcaagacggtgagttcatctacaaagttaaac
tgcgtggtaccaacttcccgtccgacggtccggttatgcagaaaaaaaccatgggttggg
aagcttccaccgaacgtatgtacccggaagacggtgctctgaaaggtgaaatcaaaatgc
gtctgaaactgaaagacggtggtcactacgacgctgaagttaaaaccacctacatggcta
aaaaaccggttcagctgccgggtgcttacaaaaccgacatcaaactggacatcacctccc
acaacgaagactacaccatcgttgaacagtacgaacgtgctgaaggtcgtcactccaccg
gtgcttaataacgctgatagtgctagtgtagatcgctactagagccaggcatcaaataaa
acgaaaggctcagtcgaaagactgggcctttcgttttatctgttgtttgtcggtgaacgc
tctctactagagtcacactggctcaccttcgggtgggcctttctgcgtttatagaccGAC
ACGCCCTCGACCATAGTGACTGGATATGTTGTGTTTTACAGTATTATGTAGTCTGTTTTT
TATGCAAAATCTAATTTAATATATTGATATTTATATCATTTTACGTTTCTCGTTCAGCTT
TcttGTACAAAGTGGTACTCGAGTACTGGCCGAGCGTGCATCTCAATTAGTCAGCAACCA
TAGTCCCGCCCCTAACTCCGCCCATCCCGCCCCTAACTCCGCCCAGTTCCGCCCATTCTC
CGCCCCATCGCTGACTAATTTTTTTTATTTATGCAGAGGCCGAGGCCGCCTCGGCCTCTG
AGCTATTCCAGAAGTAGTGAGGAGGCTTTTTtGGAGGCCTAGGCTTTTGCAAAaagTGGA
AGAGACAGACGCGTATTAATTATAGCTGCATTGACGGCCTGCAGGCTGTCTCTTATACAC
ATCTGACGCTGCCGACGAGTTGGTTCCACCATGGAAGACGCCAAAAACATAAAGAAAGGC
CCGGCGCCATTCTATCCGCTGGAAGATGGAACCGCTGGAGAGCAACTGCATAAGGCTATG
AAGAGATACGCCCTGGTTCCTGGAACAATTGCTTTTACAGATGCACATATCGAGGTGGAC
ATCACTTACGCTGAGTACTTCGAAATGTCCGTTCGGTTGGCAGAAGCTATGAAACGATAT
GGGCTGAATACAAATCACAGAATCGTCGTATGCAGTGAAAACTCTCTTCAATTCTTTATG
CCGGTGTTGGGCGCGTTATTTATCGGAGTTGCAGTTGCGCCCGCGAACGACATTTATAAT
GAACGTGAATTGCTCAACAGTATGGGCATTTCGCAGCCTACCGTGGTGTTCGTTTCCAAA
AAGGGGTTGCAAAAAATTTTGAACGTGCAAAAAAAGCTCCCAATCATCCAAAAAATTATT
ATCATGGATTCTAAAACGGATTACCAGGGATTTCAGTCGATGTACACGTTCGTCACATCT
CATCTACCTCCCGGTTTTAATGAATACGATTTTGTGCCAGAGTCCTTCGATAGGGACAAG
ACAATTGCACTGATCATGAACTCCTCTGGATCTACTGGTCTGCCTAAAGGTGTCGCTCTG
CCTCATAGAACTGCCTGCGTGAGATTCTCGCATGCCAGAGATCCTATTTTTGGCAATCAA
ATCATTCCGGATACTGCGATTTTAAGTGTTGTTCCATTCCATCACGGTTTTGGAATGTTT
ACTACACTCGGATATTTGATATGTGGATTTCGAGTCGTCTTAATGTATAGATTTGAAGAA
GAGCTGTTTCTGAGGAGCCTTCAGGATTACAAGATTCAAAGTGCGCTGCTGGTGCCAACC
CTATTCTCCTTCTTCGCCAAAAGCACTCTGATTGACAAATACGATTTATCTAATTTACAC
GAAATTGCTTCTGGTGGCGCTCCCCTCTCTAAGGAAGTCGGGGAAGCGGTTGCCAAGAGG
TTCCATCTGCCAGGTATCAGGCAAGGATATGGGCTCACTGAGACTACATCAGCTATTCTG
ATTACACCCGAGGGGGATGATAAACCGGGCGCGGTCGGTAAAGTTGTTCCATTTTTTGAA
GCGAAGGTTGTGGATCTGGATACCGGGAAAACGCTGGGCGTTAATCAAAGAGGCGAACTG
TGTGTGAGAGGTCCTATGATTATGTCCGGTTATGTAAACAATCCGGAAGCGACCAACGCC
TTGATTGACAAGGATGGATGGCTACATTCTGGAGACATAGCTTACTGGGACGAAGACGAA
CACTTCTTCATCGTTGACCGCCTGAAGTCTCTGATTAAGTACAAAGGCTATCAGGTGGCT
CCCGCTGAATTGGAATCCATCTTGCTCCAACACCCCAACATCTTCGACGCAGGTGTCGCA
GGTCTTCCCGACGATGACGCCGGTGAACTTCCCGCCGCCGTTGTTGTTTTGGAGCACGGA
AAGACGATGACGGAAAAAGAGATCGTGGATTACGTCGCCAGTCAAGTAACAACCGCGAAA
AAGTTGCGCGGAGGAGTTGTGTTTGTGGACGAAGTACCGAAAGGTCTTACCGGAAAACTC
GACGCAAGAAAAATCAGAGAGATCCTCATAAAGGCCAAGAAGGGCGGAAAGATCGCCGTG
TAACGAAacttgtttattgcagcttataatggttacaaataaagcaatagcatcacaaat
ttcacaaataaagcatttttttcactgcattctagttgtggtttgtccaaactcatcaat
gtatcttatcatgtctgtCACGtggtcagtattgagcgatatctagagaattcgtcatag
gGGGATGTAATTACGTCCCTCCCCCGCTAGGGGGCAGCAGCGAGCCGCCCGGGGCTCCGC
TCCGGTCCGGCGCTCCCCCCGCATCCCCGAGgactGGGATGTAATTACGTCCCTCCCCCG
CTAGGGGGCAGCAGCGAGCCGCCCGGGGCTCCGCTCCGGTCCGGCGCTCCCCCCGCATCC
CCGAGggacGGGATGTAATTACGTCCCTCCCCCGCTAGGGGGCAGCAGCGAGCCGCCCGG
GGCTCCGCTCCGGTCCGGCGCTCCCCCCGCATCCCCGAGtccgGGGATGTAATTACGTCC
CTCCCCCGCTAGGGGGCAGCAGCGAGCCGCCCGGGGCTCCGCTCCGGTCCGGCGCTCCCC
CCGCATCCCCGAGaacgataacgaattcaagcttgatatcattcaggacgagcctcagaa
ctgcacatattgatcctcgtcacaaccacaccagcacacctcaaatcccacaccactccc
acaattaccattcactcaacaaactcacacatcccacgataacgaattcaagcttgatat
cattcaggacgagcctcagactccagcgtaactggactgcaatcaactcactggctcacc
ttcacgggtgggcctttcttcggtagaaaatcaaaggatcttcttgagatcctttttttc
tgcgcgtaatctgctgcttgcaaacaaaaaaaccaccgctaccagcggtggtttgtttgc
cggatcaagagctaccaactctttttccgaggtaactggcttcagcagagcgcagatacc
aaatactgttcttctagtgtagccgtagttaggccaccacttcaagaactctgtagcacc
gcctacatacctcgctctgctaatcctgttaccagtggctgctgccagtggcgataagtc
gtgtcttaccgggttggactcaagacgatagttaccggataaggcgcagcggtcgggctg
aacggggggttcgtgcacacagcccagcttggagcgaacgacctacaccgaactgagata
cctacagcgtgagctatgagaaagcgccacgcttcccgaagggagaaaggcggacaggta
tccggtaagcggcagggtcggaacaggagagcgcacgagggagcttccagggggaaacgc
ctggtatctttatagtcctgtcgggtttcgccacctctgacttgagcatcgatttttgtg
atgctcgtcaggggggcggagcctatggaaaaacgccagcaacgcagaaaggcccacccg
aaggtgagccaggtgattacatttgggccctcattaccaatgcttaatcagtgaggcacc
tatctcagcgatctgtctatttcgttcatccatagttgcctgactccccgtcgtgtagat
aactacgatgcgggagggcttaccatctggccccagtgctgcaatgataccgcgagaacc
acgctcaccggctccagatttatcagcaataaaccagccagccgggagggccgagcgcag
aagtgatcctgcaactttatccgcctccatccagtctattaattgttgccgggaagctag
agtaagtagttcgccagttaatagtttgcgcaacgttgttgccattgctacaggcatcgt
ggtgtcacgctcgtcgtttggtatggcttcattcagctccggttcccaacgatcaaggcg
agttacatgatcccccatgttgtgcaaaaaagcggttagctccttcggtcctccgatcgt
tgccagaagtaagttggccgcagtgttatcactcatggttatggcagcactgcataattc
tcttactgtcatgccatccgtgagatgcttttctgtgactggtgagtactcaaccaagtc
attctgagaatagtgtatgcggcgaccgagttgctcttgcccggcgtcaatacgggataa
taccgcgccacatagcagaactttaaaagtgctcatcattggaaaacgttcttcggggcg
taaactctcaaggatcttaccgctgttgagatccagttcgatgtaacccactcgtgcacc
caactgatcttcagcatcttttactttcaccagcgtttctgggtgagcaaaaacaggaag
gcaaaatgccgcaaaaaagggaataagggcgacacggaaatgttgaatactcattttagc
ttccttagctcctgaaaatctcgataactcaaaaaatacgcccggtagtgatcttatttc
attatggtgaaagttggaacctcttacgtgccgatcaagtcaaaagcctccggtcggagg
cttttgactttctgctatggaggtcaggtatgattt
>pLT.77-e-sp-sprseq33_SVmx <unknown description>
aaatggtcagtattgagcgatatctagagaattcgtcataggtccactggtgaggacgtg
tgtgactatctgactgttgattatggactggtcgcttggaatctccacttacctgcctcc
catttaCGTCtatgatgaggatgttggtggagagcatgtggaggaagtggatagggaagg
ttgtagagtagatccggttgaagtgatgaggataggaggaggGCTCgacataatccacca
tcaacatgcaagtccagtcaacaactttccctcagacgttagtggtaatcgaacctcaac
acctagcccagaacaagccggttggccgcgACAAGTTTGTACAAAAAAGCTGAACGAGAA
ACGTAAAATGATATAAATATCAATATATTAAATTAGATTTTGCATAAAAAACAGACTACA
TAATACTGTAAAACACAACATATCcaGTCACTATGGGATCCATGCAGTTTAAGGcctcca
atacgcaaaccgcctctccccgcgcgttggccgattcattaatgcagctggcacgacagg
tttcccgactggaaagcgggcagtgagcgcaacgcaattaatgtgagttagctcactcat
taggcaccccaggctttacactttatgcttccggctcgtatgttgtgtggaattgtgagc
ggataacaatttcacacatactagagaaagaggagaaatactagatggcttcctccgaag
acgttatcaaagagttcatgcgtttcaaagttcgtatggaaggttccgttaacggtcacg
agttcgaaatcgaaggtgaaggtgaaggtcgtccgtacgaaggtacccagaccgctaaac
tgaaagttaccaaaggtggtccgctgccgttcgcttgggacatcctgtccccgcagttcc
agtacggttccaaagcttacgttaaacacccggctgacatcccggactacctgaaactgt
ccttcccggaaggtttcaaatgggaacgtgttatgaacttcgaagacggtggtgttgtta
ccgttacccaggactcctccctgcaagacggtgagttcatctacaaagttaaactgcgtg
gtaccaacttcccgtccgacggtccggttatgcagaaaaaaaccatgggttgggaagctt
ccaccgaacgtatgtacccggaagacggtgctctgaaaggtgaaatcaaaatgcgtctga
aactgaaagacggtggtcactacgacgctgaagttaaaaccacctacatggctaaaaaac
cggttcagctgccgggtgcttacaaaaccgacatcaaactggacatcacctcccacaacg
aagactacaccatcgttgaacagtacgaacgtgctgaaggtcgtcactccaccggtgctt
aataacgctgatagtgctagtgtagatcgctactagagccaggcatcaaataaaacgaaa
ggctcagtcgaaagactgggcctttcgttttatctgttgtttgtcggtgaacgctctcta
ctagagtcacactggctcaccttcgggtgggcctttctgcgtttatagaccGACACGCCC
TCGACCATAGTGACTGGATATGTTGTGTTTTACAGTATTATGTAGTCTGTTTTTTATGCA
AAATCTAATTTAATATATTGATATTTATATCATTTTACGTTTCTCGTTCAGCTTTcttGT
ACAAAGTGGTACTCGAGTACTGGCCGGTGCtatgacttatccacgaacgcctctataatg
ctgcaagtttggtaattacacgagggtatcaacaatagaacatcacttcgcggagaatac
ccaagcaagaacatgagaattttctgcttacacgatgtcgcgagtgttcggctccccccg
gttcctcgcttcgcatttgattctctgcaagtaaaaacctacagactagggcttagtcgt
tgcccactggtaaggcattcactgttctgcgaccgttggcctaacacgacatatacgccc
acagtttacgtgtagactgcagacagcgtgcaccttttcgggttagtagttgtaacttgt
ggctcgagtccggtgtgctaaaggctgacctggtaaaaaaattatcggaccaagtaaagt
tggcatgttagcctaggacctagagggatgatcatatcttagtgtggcttcccaccgctt
agagatctttcgtgtcagtcttaacttagcctgagctggagtacgccatatccctagatc
cggaaactcattctataagcgttgaaggtagacgcagcccgtactcgatgcttgttgagt
gccgacttaagtgatccagtccatatgatcctcaggattgccggtctgtcccgaagtggg
catatcgtggtcggaaactaaccgctatacacgcaaagacacctctaaacggtggatatg
tgggggtgggcgggaggatgatcgacaaagagggtccggaagatatacacggagctgggt
AGCGTGCATCTCAATTAGTCAGCAACCATAGTCCCGCCCCTAACTCCGCCCATCCCGCCC
CTAACTCCGCCCAGTTCCGCCCATTCTCCGCCCCATCGCTGACTAATTTTTTTTATTTAT
GCAGAGGCCGAGGCCGCCTCGGCCTCTGAGCTATTCCAGAAGTAGTGAGGAGGCTTTTTt
GGAGGCCTAGGCTTTTGCAAAaagTGGAAGAGACAGACGCGTATTAATTATAGCTGCATT
GACGGCCTGCAGGCTGTCTCTTATACACATCTGACGCTGCCGACGAGTTGGTTCCACCAT
GGAAGACGCCAAAAACATAAAGAAAGGCCCGGCGCCATTCTATCCGCTGGAAGATGGAAC
CGCTGGAGAGCAACTGCATAAGGCTATGAAGAGATACGCCCTGGTTCCTGGAACAATTGC
TTTTACAGATGCACATATCGAGGTGGACATCACTTACGCTGAGTACTTCGAAATGTCCGT
TCGGTTGGCAGAAGCTATGAAACGATATGGGCTGAATACAAATCACAGAATCGTCGTATG
CAGTGAAAACTCTCTTCAATTCTTTATGCCGGTGTTGGGCGCGTTATTTATCGGAGTTGC
AGTTGCGCCCGCGAACGACATTTATAATGAACGTGAATTGCTCAACAGTATGGGCATTTC
GCAGCCTACCGTGGTGTTCGTTTCCAAAAAGGGGTTGCAAAAAATTTTGAACGTGCAAAA
AAAGCTCCCAATCATCCAAAAAATTATTATCATGGATTCTAAAACGGATTACCAGGGATT
TCAGTCGATGTACACGTTCGTCACATCTCATCTACCTCCCGGTTTTAATGAATACGATTT
TGTGCCAGAGTCCTTCGATAGGGACAAGACAATTGCACTGATCATGAACTCCTCTGGATC
TACTGGTCTGCCTAAAGGTGTCGCTCTGCCTCATAGAACTGCCTGCGTGAGATTCTCGCA
TGCCAGAGATCCTATTTTTGGCAATCAAATCATTCCGGATACTGCGATTTTAAGTGTTGT
TCCATTCCATCACGGTTTTGGAATGTTTACTACACTCGGATATTTGATATGTGGATTTCG
AGTCGTCTTAATGTATAGATTTGAAGAAGAGCTGTTTCTGAGGAGCCTTCAGGATTACAA
GATTCAAAGTGCGCTGCTGGTGCCAACCCTATTCTCCTTCTTCGCCAAAAGCACTCTGAT
TGACAAATACGATTTATCTAATTTACACGAAATTGCTTCTGGTGGCGCTCCCCTCTCTAA
GGAAGTCGGGGAAGCGGTTGCCAAGAGGTTCCATCTGCCAGGTATCAGGCAAGGATATGG
GCTCACTGAGACTACATCAGCTATTCTGATTACACCCGAGGGGGATGATAAACCGGGCGC
GGTCGGTAAAGTTGTTCCATTTTTTGAAGCGAAGGTTGTGGATCTGGATACCGGGAAAAC
GCTGGGCGTTAATCAAAGAGGCGAACTGTGTGTGAGAGGTCCTATGATTATGTCCGGTTA
TGTAAACAATCCGGAAGCGACCAACGCCTTGATTGACAAGGATGGATGGCTACATTCTGG
AGACATAGCTTACTGGGACGAAGACGAACACTTCTTCATCGTTGACCGCCTGAAGTCTCT
GATTAAGTACAAAGGCTATCAGGTGGCTCCCGCTGAATTGGAATCCATCTTGCTCCAACA
CCCCAACATCTTCGACGCAGGTGTCGCAGGTCTTCCCGACGATGACGCCGGTGAACTTCC
CGCCGCCGTTGTTGTTTTGGAGCACGGAAAGACGATGACGGAAAAAGAGATCGTGGATTA
CGTCGCCAGTCAAGTAACAACCGCGAAAAAGTTGCGCGGAGGAGTTGTGTTTGTGGACGA
AGTACCGAAAGGTCTTACCGGAAAACTCGACGCAAGAAAAATCAGAGAGATCCTCATAAA
GGCCAAGAAGGGCGGAAAGATCGCCGTGTAACGAAacttgtttattgcagcttataatgg
ttacaaataaagcaatagcatcacaaatttcacaaataaagcatttttttcactgcattc
tagttgtggtttgtccaaactcatcaatgtatcttatcatgtctgtCACGtaatccaaca
accccataacacccgccacacatacaactgcacatattgatcctcgtcacaaccacacca
gcacacctcaaatcccacaccactcccacaattaccattcactcaacaaactcacacatc
ccacgataacgaattcaagcttgatatcattcaggacgagcctcagactccagcgtaact
ggactgcaatcaactcactggctcaccttcacgggtgggcctttcttcggtagaaaatca
aaggatcttcttgagatcctttttttctgcgcgtaatctgctgcttgcaaacaaaaaaac
caccgctaccagcggtggtttgtttgccggatcaagagctaccaactctttttccgaggt
aactggcttcagcagagcgcagataccaaatactgttcttctagtgtagccgtagttagg
ccaccacttcaagaactctgtagcaccgcctacatacctcgctctgctaatcctgttacc
agtggctgctgccagtggcgataagtcgtgtcttaccgggttggactcaagacgatagtt
accggataaggcgcagcggtcgggctgaacggggggttcgtgcacacagcccagcttgga
gcgaacgacctacaccgaactgagatacctacagcgtgagctatgagaaagcgccacgct
tcccgaagggagaaaggcggacaggtatccggtaagcggcagggtcggaacaggagagcg
cacgagggagcttccagggggaaacgcctggtatctttatagtcctgtcgggtttcgcca
cctctgacttgagcatcgatttttgtgatgctcgtcaggggggcggagcctatggaaaaa
cgccagcaacgcagaaaggcccacccgaaggtgagccaggtgattacatttgggccctca
ttaccaatgcttaatcagtgaggcacctatctcagcgatctgtctatttcgttcatccat
agttgcctgactccccgtcgtgtagataactacgatgcgggagggcttaccatctggccc
cagtgctgcaatgataccgcgagaaccacgctcaccggctccagatttatcagcaataaa
ccagccagccgggagggccgagcgcagaagtgatcctgcaactttatccgcctccatcca
gtctattaattgttgccgggaagctagagtaagtagttcgccagttaatagtttgcgcaa
cgttgttgccattgctacaggcatcgtggtgtcacgctcgtcgtttggtatggcttcatt
cagctccggttcccaacgatcaaggcgagttacatgatcccccatgttgtgcaaaaaagc
ggttagctccttcggtcctccgatcgttgccagaagtaagttggccgcagtgttatcact
catggttatggcagcactgcataattctcttactgtcatgccatccgtgagatgcttttc
tgtgactggtgagtactcaaccaagtcattctgagaatagtgtatgcggcgaccgagttg
ctcttgcccggcgtcaatacgggataataccgcgccacatagcagaactttaaaagtgct
catcattggaaaacgttcttcggggcgtaaactctcaaggatcttaccgctgttgagatc
cagttcgatgtaacccactcgtgcacccaactgatcttcagcatcttttactttcaccag
cgtttctgggtgagcaaaaacaggaaggcaaaatgccgcaaaaaagggaataagggcgac
acggaaatgttgaatactcattttagcttccttagctcctgaaaatctcgataactcaaa
aaatacgcccggtagtgatcttatttcattatggtgaaagttggaacctcttacgtgccg
atcaagtcaaaagcctccggtcggaggcttttgactttctgctatggaggtcaggtatga
ttt
>pLT.78-e-F23fw-sprseq33_SVmx <unknown description>
aaatggtcagtattgagcgatatctagagaattcgtcataggtccactggtgaggacgtg
tgtgactatctgactgttgattatggactggtcgcttggaatctccacttacctgcctcc
catttaCGTCtatgatgaggatgttggtggagagcatgtggaggaagtggatagggaagg
ttgtagagtagatccggttgaagtgatgaggataggaggaggGCTCgacataatccacca
tcaacatgcaagtccagtcaacaactttccctcagacgttagtggtaatcgaacctcaac
acctagcccagaacaagccggttggccgcgACAAGTTTGTACAAAAAAGCTGAACGAGAA
ACGTAAAATGATATAAATATCAATATATTAAATTAGATTTTGCATAAAAAACAGACTACA
TAATACTGTAAAACACAACATATCcaGTCACTATGGGATCCATGCAGTTTAAGGcctcca
atacgcaaaccgcctctccccgcgcgttggccgattcattaatgcagctggcacgacagg
tttcccgactggaaagcgggcagtgagcgcaacgcaattaatgtgagttagctcactcat
taggcaccccaggctttacactttatgcttccggctcgtatgttgtgtggaattgtgagc
ggataacaatttcacacatactagagaaagaggagaaatactagatggcttcctccgaag
acgttatcaaagagttcatgcgtttcaaagttcgtatggaaggttccgttaacggtcacg
agttcgaaatcgaaggtgaaggtgaaggtcgtccgtacgaaggtacccagaccgctaaac
tgaaagttaccaaaggtggtccgctgccgttcgcttgggacatcctgtccccgcagttcc
agtacggttccaaagcttacgttaaacacccggctgacatcccggactacctgaaactgt
ccttcccggaaggtttcaaatgggaacgtgttatgaacttcgaagacggtggtgttgtta
ccgttacccaggactcctccctgcaagacggtgagttcatctacaaagttaaactgcgtg
gtaccaacttcccgtccgacggtccggttatgcagaaaaaaaccatgggttgggaagctt
ccaccgaacgtatgtacccggaagacggtgctctgaaaggtgaaatcaaaatgcgtctga
aactgaaagacggtggtcactacgacgctgaagttaaaaccacctacatggctaaaaaac
cggttcagctgccgggtgcttacaaaaccgacatcaaactggacatcacctcccacaacg
aagactacaccatcgttgaacagtacgaacgtgctgaaggtcgtcactccaccggtgctt
aataacgctgatagtgctagtgtagatcgctactagagccaggcatcaaataaaacgaaa
ggctcagtcgaaagactgggcctttcgttttatctgttgtttgtcggtgaacgctctcta
ctagagtcacactggctcaccttcgggtgggcctttctgcgtttatagaccGACACGCCC
TCGACCATAGTGACTGGATATGTTGTGTTTTACAGTATTATGTAGTCTGTTTTTTATGCA
AAATCTAATTTAATATATTGATATTTATATCATTTTACGTTTCTCGTTCAGCTTTcttGT
ACAAAGTGGTACTCGAGTACTGGCCGGTGCtatgacttatccacgaacgcctctataatg
ctgcaagtttggtaattacacgagggtatcaacaatagaacatcacttcgcggagaatac
ccaagcaagaacatgagaattttctgcttacacgatgtcgcgagtgttcggctccccccg
gttcctcgcttcgcatttgattctctgcaagtaaaaacctacagactagggcttagtcgt
tgcccactggtaaggcattcactgttctgcgaccgttggcctaacacgacatatacgccc
acagtttacgtgtagactgcagacagcgtgcaccttttcgggttagtagttgtaacttgt
ggctcgagtccggtgtgctaaaggctgacctggtaaaaaaattatcggaccaagtaaagt
tggcatgttagcctaggacctagagggatgatcatatcttagtgtggcttcccaccgctt
agagatctttcgtgtcagtcttaacttagcctgagctggagtacgccatatccctagatc
cggaaactcattctataagcgttgaaggtagacgcagcccgtactcgatgcttgttgagt
gccgacttaagtgatccagtccatatgatcctcaggattgccggtctgtcccgaagtggg
catatcgtggtcggaaactaaccgctatacacgcaaagacacctctaaacggtggatatg
tgggggtgggcgggaggatgatcgacaaagagggtccggaagatatacacggagctgggt
AGCGTGCATCTCAATTAGTCAGCAACCATAGTCCCGCCCCTAACTCCGCCCATCCCGCCC
CTAACTCCGCCCAGTTCCGCCCATTCTCCGCCCCATCGCTGACTAATTTTTTTTATTTAT
GCAGAGGCCGAGGCCGCCTCGGCCTCTGAGCTATTCCAGAAGTAGTGAGGAGGCTTTTTt
GGAGGCCTAGGCTTTTGCAAAaagTGGAAGAGACAGACGCGTATTAATTATAGCTGCATT
GACGGCCTGCAGGCTGTCTCTTATACACATCTGACGCTGCCGACGAGTTGGTTCCACCAT
GGAAGACGCCAAAAACATAAAGAAAGGCCCGGCGCCATTCTATCCGCTGGAAGATGGAAC
CGCTGGAGAGCAACTGCATAAGGCTATGAAGAGATACGCCCTGGTTCCTGGAACAATTGC
TTTTACAGATGCACATATCGAGGTGGACATCACTTACGCTGAGTACTTCGAAATGTCCGT
TCGGTTGGCAGAAGCTATGAAACGATATGGGCTGAATACAAATCACAGAATCGTCGTATG
CAGTGAAAACTCTCTTCAATTCTTTATGCCGGTGTTGGGCGCGTTATTTATCGGAGTTGC
AGTTGCGCCCGCGAACGACATTTATAATGAACGTGAATTGCTCAACAGTATGGGCATTTC
GCAGCCTACCGTGGTGTTCGTTTCCAAAAAGGGGTTGCAAAAAATTTTGAACGTGCAAAA
AAAGCTCCCAATCATCCAAAAAATTATTATCATGGATTCTAAAACGGATTACCAGGGATT
TCAGTCGATGTACACGTTCGTCACATCTCATCTACCTCCCGGTTTTAATGAATACGATTT
TGTGCCAGAGTCCTTCGATAGGGACAAGACAATTGCACTGATCATGAACTCCTCTGGATC
TACTGGTCTGCCTAAAGGTGTCGCTCTGCCTCATAGAACTGCCTGCGTGAGATTCTCGCA
TGCCAGAGATCCTATTTTTGGCAATCAAATCATTCCGGATACTGCGATTTTAAGTGTTGT
TCCATTCCATCACGGTTTTGGAATGTTTACTACACTCGGATATTTGATATGTGGATTTCG
AGTCGTCTTAATGTATAGATTTGAAGAAGAGCTGTTTCTGAGGAGCCTTCAGGATTACAA
GATTCAAAGTGCGCTGCTGGTGCCAACCCTATTCTCCTTCTTCGCCAAAAGCACTCTGAT
TGACAAATACGATTTATCTAATTTACACGAAATTGCTTCTGGTGGCGCTCCCCTCTCTAA
GGAAGTCGGGGAAGCGGTTGCCAAGAGGTTCCATCTGCCAGGTATCAGGCAAGGATATGG
GCTCACTGAGACTACATCAGCTATTCTGATTACACCCGAGGGGGATGATAAACCGGGCGC
GGTCGGTAAAGTTGTTCCATTTTTTGAAGCGAAGGTTGTGGATCTGGATACCGGGAAAAC
GCTGGGCGTTAATCAAAGAGGCGAACTGTGTGTGAGAGGTCCTATGATTATGTCCGGTTA
TGTAAACAATCCGGAAGCGACCAACGCCTTGATTGACAAGGATGGATGGCTACATTCTGG
AGACATAGCTTACTGGGACGAAGACGAACACTTCTTCATCGTTGACCGCCTGAAGTCTCT
GATTAAGTACAAAGGCTATCAGGTGGCTCCCGCTGAATTGGAATCCATCTTGCTCCAACA
CCCCAACATCTTCGACGCAGGTGTCGCAGGTCTTCCCGACGATGACGCCGGTGAACTTCC
CGCCGCCGTTGTTGTTTTGGAGCACGGAAAGACGATGACGGAAAAAGAGATCGTGGATTA
CGTCGCCAGTCAAGTAACAACCGCGAAAAAGTTGCGCGGAGGAGTTGTGTTTGTGGACGA
AGTACCGAAAGGTCTTACCGGAAAACTCGACGCAAGAAAAATCAGAGAGATCCTCATAAA
GGCCAAGAAGGGCGGAAAGATCGCCGTGTAACGAAacttgtttattgcagcttataatgg
ttacaaataaagcaatagcatcacaaatttcacaaataaagcatttttttcactgcattc
tagttgtggtttgtccaaactcatcaatgtatcttatcatgtctgtCACGtggtcagtat
tgagcgatatctagagaattcgtcataggGGGATGTAATTACGTCCCTCCCCCGCTAGGG
GGCAGCAGCGAGCCGCCCGGGGCTCCGCTCCGGTCCGGCGCTCCCCCCGCATCCCCGAGg
actGGGATGTAATTACGTCCCTCCCCCGCTAGGGGGCAGCAGCGAGCCGCCCGGGGCTCC
GCTCCGGTCCGGCGCTCCCCCCGCATCCCCGAGggacGGGATGTAATTACGTCCCTCCCC
CGCTAGGGGGCAGCAGCGAGCCGCCCGGGGCTCCGCTCCGGTCCGGCGCTCCCCCCGCAT
CCCCGAGtccgGGGATGTAATTACGTCCCTCCCCCGCTAGGGGGCAGCAGCGAGCCGCCC
GGGGCTCCGCTCCGGTCCGGCGCTCCCCCCGCATCCCCGAGaacgataacgaattcaagc
ttgatatcattcaggacgagcctcagaactgcacatattgatcctcgtcacaaccacacc
agcacacctcaaatcccacaccactcccacaattaccattcactcaacaaactcacacat
cccacgataacgaattcaagcttgatatcattcaggacgagcctcagactccagcgtaac
tggactgcaatcaactcactggctcaccttcacgggtgggcctttcttcggtagaaaatc
aaaggatcttcttgagatcctttttttctgcgcgtaatctgctgcttgcaaacaaaaaaa
ccaccgctaccagcggtggtttgtttgccggatcaagagctaccaactctttttccgagg
taactggcttcagcagagcgcagataccaaatactgttcttctagtgtagccgtagttag
gccaccacttcaagaactctgtagcaccgcctacatacctcgctctgctaatcctgttac
cagtggctgctgccagtggcgataagtcgtgtcttaccgggttggactcaagacgatagt
taccggataaggcgcagcggtcgggctgaacggggggttcgtgcacacagcccagcttgg
agcgaacgacctacaccgaactgagatacctacagcgtgagctatgagaaagcgccacgc
ttcccgaagggagaaaggcggacaggtatccggtaagcggcagggtcggaacaggagagc
gcacgagggagcttccagggggaaacgcctggtatctttatagtcctgtcgggtttcgcc
acctctgacttgagcatcgatttttgtgatgctcgtcaggggggcggagcctatggaaaa
acgccagcaacgcagaaaggcccacccgaaggtgagccaggtgattacatttgggccctc
attaccaatgcttaatcagtgaggcacctatctcagcgatctgtctatttcgttcatcca
tagttgcctgactccccgtcgtgtagataactacgatgcgggagggcttaccatctggcc
ccagtgctgcaatgataccgcgagaaccacgctcaccggctccagatttatcagcaataa
accagccagccgggagggccgagcgcagaagtgatcctgcaactttatccgcctccatcc
agtctattaattgttgccgggaagctagagtaagtagttcgccagttaatagtttgcgca
acgttgttgccattgctacaggcatcgtggtgtcacgctcgtcgtttggtatggcttcat
tcagctccggttcccaacgatcaaggcgagttacatgatcccccatgttgtgcaaaaaag
cggttagctccttcggtcctccgatcgttgccagaagtaagttggccgcagtgttatcac
tcatggttatggcagcactgcataattctcttactgtcatgccatccgtgagatgctttt
ctgtgactggtgagtactcaaccaagtcattctgagaatagtgtatgcggcgaccgagtt
gctcttgcccggcgtcaatacgggataataccgcgccacatagcagaactttaaaagtgc
tcatcattggaaaacgttcttcggggcgtaaactctcaaggatcttaccgctgttgagat
ccagttcgatgtaacccactcgtgcacccaactgatcttcagcatcttttactttcacca
gcgtttctgggtgagcaaaaacaggaaggcaaaatgccgcaaaaaagggaataagggcga
cacggaaatgttgaatactcattttagcttccttagctcctgaaaatctcgataactcaa
aaaatacgcccggtagtgatcttatttcattatggtgaaagttggaacctcttacgtgcc
gatcaagtcaaaagcctccggtcggaggcttttgactttctgctatggaggtcaggtatg
attt
>pLT.79-Si-sp-sprseq33_SVmx <unknown description>
aaatggtcagtattgagcgatatctagagaattcgtcataggtccactggtgaggacgtg
tgtgactatctgactgttgattatggactggtcgcttggaatctccacttacctgcctcc
catttacgtctatgatgaggatgttggtggagagcatgtggaggaagtggatagggaagg
ttgtagagtagatccggttgaagtgatgaggataggaggaggTCACgacataatccacca
tcaacatgcaagtccagtcaacaactttccctcagacgttagtggtaatcgaacctcaac
acctagcccagaacaagcgctctggccgcgACAAGTTTGTACAAAAAAGCTGAACGAGAA
ACGTAAAATGATATAAATATCAATATATTAAATTAGATTTTGCATAAAAAACAGACTACA
TAATACTGTAAAACACAACATATCcaGTCACTATGGGATCCATGCAGTTTAAGGcctcca
atacgcaaaccgcctctccccgcgcgttggccgattcattaatgcagctggcacgacagg
tttcccgactggaaagcgggcagtgagcgcaacgcaattaatgtgagttagctcactcat
taggcaccccaggctttacactttatgcttccggctcgtatgttgtgtggaattgtgagc
ggataacaatttcacacatactagagaaagaggagaaatactagatggcttcctccgaag
acgttatcaaagagttcatgcgtttcaaagttcgtatggaaggttccgttaacggtcacg
agttcgaaatcgaaggtgaaggtgaaggtcgtccgtacgaaggtacccagaccgctaaac
tgaaagttaccaaaggtggtccgctgccgttcgcttgggacatcctgtccccgcagttcc
agtacggttccaaagcttacgttaaacacccggctgacatcccggactacctgaaactgt
ccttcccggaaggtttcaaatgggaacgtgttatgaacttcgaagacggtggtgttgtta
ccgttacccaggactcctccctgcaagacggtgagttcatctacaaagttaaactgcgtg
gtaccaacttcccgtccgacggtccggttatgcagaaaaaaaccatgggttgggaagctt
ccaccgaacgtatgtacccggaagacggtgctctgaaaggtgaaatcaaaatgcgtctga
aactgaaagacggtggtcactacgacgctgaagttaaaaccacctacatggctaaaaaac
cggttcagctgccgggtgcttacaaaaccgacatcaaactggacatcacctcccacaacg
aagactacaccatcgttgaacagtacgaacgtgctgaaggtcgtcactccaccggtgctt
aataacgctgatagtgctagtgtagatcgctactagagccaggcatcaaataaaacgaaa
ggctcagtcgaaagactgggcctttcgttttatctgttgtttgtcggtgaacgctctcta
ctagagtcacactggctcaccttcgggtgggcctttctgcgtttatagaccGACACGCCC
TCGACCATAGTGACTGGATATGTTGTGTTTTACAGTATTATGTAGTCTGTTTTTTATGCA
AAATCTAATTTAATATATTGATATTTATATCATTTTACGTTTCTCGTTCAGCTTTcttGT
ACAAAGTGGTACTCGAGTACTGGCCGcggtTAAGCTTCAGTTTTTCCTTAGTTCCTGTTA
CATTTCTGTGTGTCTCCATTAGTGACCTCCCATAGTCCAAGCATGAGCAGTTCTGGCCAG
GCCCCTGTCGGGGTCAGTGCCCCACCCCCGCCTTCTGGTTCTGTGTAACCTTCTAAGCAA
ACCTTCTGGCTCAAGCACAGCAATGCTGAGTCATGATGAGTCATGCTGAGGCTTAGGGTG
TGTGCCCAGATGTTCTCAGCCTAGAGTGATGACTCCTATCTGGGTCCCCAGCAGGATGCT
TACAGGGCAGATGGCAAAAAAAAGGAGAAGCTGACCACCTGACTAAAACTCCACCTCAAA
CGGCATCATAAAGAAAATGGATGCCTGAGACAGAATGTGACATATTCTAGAATATATTGT
GCtatgacttatccacgaacgcctctataatgctgcaagtttggtaattacacgagggta
tcaacaatagaacatcacttcgcggagaatacccaagcaagaacatgagaattttctgct
tacacgatgtcgcgagtgttcggctccccccggttcctcgcttcgcatttgattctctgc
aagtaaaaacctacagactagggcttagtcgttgcccactggtaaggcattcactgttct
gcgaccgttggcctaacacgacatatacgcccacagtttacgtgtagactgcagacagcg
tgcaccttttcgggttagtagttgtaacttgtggctcgagtccggtgtgctaaaggctga
cctggtaaaaaaattatcggaccaagtaaagttggcatgttagcctaggacctagaggga
tgatcatatcttagtgtggcttcccaccgcttagagatctttcgtgtcagtcttaactta
gcctgagctggagtacgccatatccctagatccggaaactcattctataagcgttgaagg
tagacgcagcccgtactcgatgcttgttgagtgccgacttaagtgatccagtccatatga
tcctcaggattgccggtctgtcccgaagtgggcatatcgtggtcggaaactaaccgctat
acacgcaaagacacctctaaacggtggatatgtgggggtgggcgggaggatgatcgacaa
agagggtccggaagatatacacggagctgggtAGCGTGCATCTCAATTAGTCAGCAACCA
TAGTCCCGCCCCTAACTCCGCCCATCCCGCCCCTAACTCCGCCCAGTTCCGCCCATTCTC
CGCCCCATCGCTGACTAATTTTTTTTATTTATGCAGAGGCCGAGGCCGCCTCGGCCTCTG
AGCTATTCCAGAAGTAGTGAGGAGGCTTTTTtGGAGGCCTAGGCTTTTGCAAAaagTGGA
AGAGACAGACGCGTATTAATTATAGCTGCATTGACGGCCTGCAGGCTGTCTCTTATACAC
ATCTGACGCTGCCGACGAGTTGGTTCCACCATGGAAGACGCCAAAAACATAAAGAAAGGC
CCGGCGCCATTCTATCCGCTGGAAGATGGAACCGCTGGAGAGCAACTGCATAAGGCTATG
AAGAGATACGCCCTGGTTCCTGGAACAATTGCTTTTACAGATGCACATATCGAGGTGGAC
ATCACTTACGCTGAGTACTTCGAAATGTCCGTTCGGTTGGCAGAAGCTATGAAACGATAT
GGGCTGAATACAAATCACAGAATCGTCGTATGCAGTGAAAACTCTCTTCAATTCTTTATG
CCGGTGTTGGGCGCGTTATTTATCGGAGTTGCAGTTGCGCCCGCGAACGACATTTATAAT
GAACGTGAATTGCTCAACAGTATGGGCATTTCGCAGCCTACCGTGGTGTTCGTTTCCAAA
AAGGGGTTGCAAAAAATTTTGAACGTGCAAAAAAAGCTCCCAATCATCCAAAAAATTATT
ATCATGGATTCTAAAACGGATTACCAGGGATTTCAGTCGATGTACACGTTCGTCACATCT
CATCTACCTCCCGGTTTTAATGAATACGATTTTGTGCCAGAGTCCTTCGATAGGGACAAG
ACAATTGCACTGATCATGAACTCCTCTGGATCTACTGGTCTGCCTAAAGGTGTCGCTCTG
CCTCATAGAACTGCCTGCGTGAGATTCTCGCATGCCAGAGATCCTATTTTTGGCAATCAA
ATCATTCCGGATACTGCGATTTTAAGTGTTGTTCCATTCCATCACGGTTTTGGAATGTTT
ACTACACTCGGATATTTGATATGTGGATTTCGAGTCGTCTTAATGTATAGATTTGAAGAA
GAGCTGTTTCTGAGGAGCCTTCAGGATTACAAGATTCAAAGTGCGCTGCTGGTGCCAACC
CTATTCTCCTTCTTCGCCAAAAGCACTCTGATTGACAAATACGATTTATCTAATTTACAC
GAAATTGCTTCTGGTGGCGCTCCCCTCTCTAAGGAAGTCGGGGAAGCGGTTGCCAAGAGG
TTCCATCTGCCAGGTATCAGGCAAGGATATGGGCTCACTGAGACTACATCAGCTATTCTG
ATTACACCCGAGGGGGATGATAAACCGGGCGCGGTCGGTAAAGTTGTTCCATTTTTTGAA
GCGAAGGTTGTGGATCTGGATACCGGGAAAACGCTGGGCGTTAATCAAAGAGGCGAACTG
TGTGTGAGAGGTCCTATGATTATGTCCGGTTATGTAAACAATCCGGAAGCGACCAACGCC
TTGATTGACAAGGATGGATGGCTACATTCTGGAGACATAGCTTACTGGGACGAAGACGAA
CACTTCTTCATCGTTGACCGCCTGAAGTCTCTGATTAAGTACAAAGGCTATCAGGTGGCT
CCCGCTGAATTGGAATCCATCTTGCTCCAACACCCCAACATCTTCGACGCAGGTGTCGCA
GGTCTTCCCGACGATGACGCCGGTGAACTTCCCGCCGCCGTTGTTGTTTTGGAGCACGGA
AAGACGATGACGGAAAAAGAGATCGTGGATTACGTCGCCAGTCAAGTAACAACCGCGAAA
AAGTTGCGCGGAGGAGTTGTGTTTGTGGACGAAGTACCGAAAGGTCTTACCGGAAAACTC
GACGCAAGAAAAATCAGAGAGATCCTCATAAAGGCCAAGAAGGGCGGAAAGATCGCCGTG
TAACGAAacttgtttattgcagcttataatggttacaaataaagcaatagcatcacaaat
ttcacaaataaagcatttttttcactgcattctagttgtggtttgtccaaactcatcaat
gtatcttatcatgtctgtCACGtaatccaacaaccccataacacccgccacacatacaac
tgcacatattgatcctcgtcacaaccacaccagcacacctcaaatcccacaccactccca
caattaccattcactcaacaaactcacacatcccacgataacgaattcaagcttgatatc
attcaggacgagcctcagactccagcgtaactggactgcaatcaactcactggctcacct
tcacgggtgggcctttcttcggtagaaaatcaaaggatcttcttgagatcctttttttct
gcgcgtaatctgctgcttgcaaacaaaaaaaccaccgctaccagcggtggtttgtttgcc
ggatcaagagctaccaactctttttccgaggtaactggcttcagcagagcgcagatacca
aatactgttcttctagtgtagccgtagttaggccaccacttcaagaactctgtagcaccg
cctacatacctcgctctgctaatcctgttaccagtggctgctgccagtggcgataagtcg
tgtcttaccgggttggactcaagacgatagttaccggataaggcgcagcggtcgggctga
acggggggttcgtgcacacagcccagcttggagcgaacgacctacaccgaactgagatac
ctacagcgtgagctatgagaaagcgccacgcttcccgaagggagaaaggcggacaggtat
ccggtaagcggcagggtcggaacaggagagcgcacgagggagcttccagggggaaacgcc
tggtatctttatagtcctgtcgggtttcgccacctctgacttgagcatcgatttttgtga
tgctcgtcaggggggcggagcctatggaaaaacgccagcaacgcagaaaggcccacccga
aggtgagccaggtgattacatttgggccctcattaccaatgcttaatcagtgaggcacct
atctcagcgatctgtctatttcgttcatccatagttgcctgactccccgtcgtgtagata
actacgatgcgggagggcttaccatctggccccagtgctgcaatgataccgcgagaacca
cgctcaccggctccagatttatcagcaataaaccagccagccgggagggccgagcgcaga
agtgatcctgcaactttatccgcctccatccagtctattaattgttgccgggaagctaga
gtaagtagttcgccagttaatagtttgcgcaacgttgttgccattgctacaggcatcgtg
gtgtcacgctcgtcgtttggtatggcttcattcagctccggttcccaacgatcaaggcga
gttacatgatcccccatgttgtgcaaaaaagcggttagctccttcggtcctccgatcgtt
gccagaagtaagttggccgcagtgttatcactcatggttatggcagcactgcataattct
cttactgtcatgccatccgtgagatgcttttctgtgactggtgagtactcaaccaagtca
ttctgagaatagtgtatgcggcgaccgagttgctcttgcccggcgtcaatacgggataat
accgcgccacatagcagaactttaaaagtgctcatcattggaaaacgttcttcggggcgt
aaactctcaaggatcttaccgctgttgagatccagttcgatgtaacccactcgtgcaccc
aactgatcttcagcatcttttactttcaccagcgtttctgggtgagcaaaaacaggaagg
caaaatgccgcaaaaaagggaataagggcgacacggaaatgttgaatactcattttagct
tccttagctcctgaaaatctcgataactcaaaaaatacgcccggtagtgatcttatttca
ttatggtgaaagttggaacctcttacgtgccgatcaagtcaaaagcctccggtcggaggc
ttttgactttctgctatggaggtcaggtatgattt
>pLT.80-Si-F23fw-sprseq33_SVmx <unknown description>
aaatggtcagtattgagcgatatctagagaattcgtcataggtccactggtgaggacgtg
tgtgactatctgactgttgattatggactggtcgcttggaatctccacttacctgcctcc
catttacgtctatgatgaggatgttggtggagagcatgtggaggaagtggatagggaagg
ttgtagagtagatccggttgaagtgatgaggataggaggaggTCACgacataatccacca
tcaacatgcaagtccagtcaacaactttccctcagacgttagtggtaatcgaacctcaac
acctagcccagaacaagcgctctggccgcgACAAGTTTGTACAAAAAAGCTGAACGAGAA
ACGTAAAATGATATAAATATCAATATATTAAATTAGATTTTGCATAAAAAACAGACTACA
TAATACTGTAAAACACAACATATCcaGTCACTATGGGATCCATGCAGTTTAAGGcctcca
atacgcaaaccgcctctccccgcgcgttggccgattcattaatgcagctggcacgacagg
tttcccgactggaaagcgggcagtgagcgcaacgcaattaatgtgagttagctcactcat
taggcaccccaggctttacactttatgcttccggctcgtatgttgtgtggaattgtgagc
ggataacaatttcacacatactagagaaagaggagaaatactagatggcttcctccgaag
acgttatcaaagagttcatgcgtttcaaagttcgtatggaaggttccgttaacggtcacg
agttcgaaatcgaaggtgaaggtgaaggtcgtccgtacgaaggtacccagaccgctaaac
tgaaagttaccaaaggtggtccgctgccgttcgcttgggacatcctgtccccgcagttcc
agtacggttccaaagcttacgttaaacacccggctgacatcccggactacctgaaactgt
ccttcccggaaggtttcaaatgggaacgtgttatgaacttcgaagacggtggtgttgtta
ccgttacccaggactcctccctgcaagacggtgagttcatctacaaagttaaactgcgtg
gtaccaacttcccgtccgacggtccggttatgcagaaaaaaaccatgggttgggaagctt
ccaccgaacgtatgtacccggaagacggtgctctgaaaggtgaaatcaaaatgcgtctga
aactgaaagacggtggtcactacgacgctgaagttaaaaccacctacatggctaaaaaac
cggttcagctgccgggtgcttacaaaaccgacatcaaactggacatcacctcccacaacg
aagactacaccatcgttgaacagtacgaacgtgctgaaggtcgtcactccaccggtgctt
aataacgctgatagtgctagtgtagatcgctactagagccaggcatcaaataaaacgaaa
ggctcagtcgaaagactgggcctttcgttttatctgttgtttgtcggtgaacgctctcta
ctagagtcacactggctcaccttcgggtgggcctttctgcgtttatagaccGACACGCCC
TCGACCATAGTGACTGGATATGTTGTGTTTTACAGTATTATGTAGTCTGTTTTTTATGCA
AAATCTAATTTAATATATTGATATTTATATCATTTTACGTTTCTCGTTCAGCTTTcttGT
ACAAAGTGGTACTCGAGTACTGGCCGcggtTAAGCTTCAGTTTTTCCTTAGTTCCTGTTA
CATTTCTGTGTGTCTCCATTAGTGACCTCCCATAGTCCAAGCATGAGCAGTTCTGGCCAG
GCCCCTGTCGGGGTCAGTGCCCCACCCCCGCCTTCTGGTTCTGTGTAACCTTCTAAGCAA
ACCTTCTGGCTCAAGCACAGCAATGCTGAGTCATGATGAGTCATGCTGAGGCTTAGGGTG
TGTGCCCAGATGTTCTCAGCCTAGAGTGATGACTCCTATCTGGGTCCCCAGCAGGATGCT
TACAGGGCAGATGGCAAAAAAAAGGAGAAGCTGACCACCTGACTAAAACTCCACCTCAAA
CGGCATCATAAAGAAAATGGATGCCTGAGACAGAATGTGACATATTCTAGAATATATTGT
GCtatgacttatccacgaacgcctctataatgctgcaagtttggtaattacacgagggta
tcaacaatagaacatcacttcgcggagaatacccaagcaagaacatgagaattttctgct
tacacgatgtcgcgagtgttcggctccccccggttcctcgcttcgcatttgattctctgc
aagtaaaaacctacagactagggcttagtcgttgcccactggtaaggcattcactgttct
gcgaccgttggcctaacacgacatatacgcccacagtttacgtgtagactgcagacagcg
tgcaccttttcgggttagtagttgtaacttgtggctcgagtccggtgtgctaaaggctga
cctggtaaaaaaattatcggaccaagtaaagttggcatgttagcctaggacctagaggga
tgatcatatcttagtgtggcttcccaccgcttagagatctttcgtgtcagtcttaactta
gcctgagctggagtacgccatatccctagatccggaaactcattctataagcgttgaagg
tagacgcagcccgtactcgatgcttgttgagtgccgacttaagtgatccagtccatatga
tcctcaggattgccggtctgtcccgaagtgggcatatcgtggtcggaaactaaccgctat
acacgcaaagacacctctaaacggtggatatgtgggggtgggcgggaggatgatcgacaa
agagggtccggaagatatacacggagctgggtAGCGTGCATCTCAATTAGTCAGCAACCA
TAGTCCCGCCCCTAACTCCGCCCATCCCGCCCCTAACTCCGCCCAGTTCCGCCCATTCTC
CGCCCCATCGCTGACTAATTTTTTTTATTTATGCAGAGGCCGAGGCCGCCTCGGCCTCTG
AGCTATTCCAGAAGTAGTGAGGAGGCTTTTTtGGAGGCCTAGGCTTTTGCAAAaagTGGA
AGAGACAGACGCGTATTAATTATAGCTGCATTGACGGCCTGCAGGCTGTCTCTTATACAC
ATCTGACGCTGCCGACGAGTTGGTTCCACCATGGAAGACGCCAAAAACATAAAGAAAGGC
CCGGCGCCATTCTATCCGCTGGAAGATGGAACCGCTGGAGAGCAACTGCATAAGGCTATG
AAGAGATACGCCCTGGTTCCTGGAACAATTGCTTTTACAGATGCACATATCGAGGTGGAC
ATCACTTACGCTGAGTACTTCGAAATGTCCGTTCGGTTGGCAGAAGCTATGAAACGATAT
GGGCTGAATACAAATCACAGAATCGTCGTATGCAGTGAAAACTCTCTTCAATTCTTTATG
CCGGTGTTGGGCGCGTTATTTATCGGAGTTGCAGTTGCGCCCGCGAACGACATTTATAAT
GAACGTGAATTGCTCAACAGTATGGGCATTTCGCAGCCTACCGTGGTGTTCGTTTCCAAA
AAGGGGTTGCAAAAAATTTTGAACGTGCAAAAAAAGCTCCCAATCATCCAAAAAATTATT
ATCATGGATTCTAAAACGGATTACCAGGGATTTCAGTCGATGTACACGTTCGTCACATCT
CATCTACCTCCCGGTTTTAATGAATACGATTTTGTGCCAGAGTCCTTCGATAGGGACAAG
ACAATTGCACTGATCATGAACTCCTCTGGATCTACTGGTCTGCCTAAAGGTGTCGCTCTG
CCTCATAGAACTGCCTGCGTGAGATTCTCGCATGCCAGAGATCCTATTTTTGGCAATCAA
ATCATTCCGGATACTGCGATTTTAAGTGTTGTTCCATTCCATCACGGTTTTGGAATGTTT
ACTACACTCGGATATTTGATATGTGGATTTCGAGTCGTCTTAATGTATAGATTTGAAGAA
GAGCTGTTTCTGAGGAGCCTTCAGGATTACAAGATTCAAAGTGCGCTGCTGGTGCCAACC
CTATTCTCCTTCTTCGCCAAAAGCACTCTGATTGACAAATACGATTTATCTAATTTACAC
GAAATTGCTTCTGGTGGCGCTCCCCTCTCTAAGGAAGTCGGGGAAGCGGTTGCCAAGAGG
TTCCATCTGCCAGGTATCAGGCAAGGATATGGGCTCACTGAGACTACATCAGCTATTCTG
ATTACACCCGAGGGGGATGATAAACCGGGCGCGGTCGGTAAAGTTGTTCCATTTTTTGAA
GCGAAGGTTGTGGATCTGGATACCGGGAAAACGCTGGGCGTTAATCAAAGAGGCGAACTG
TGTGTGAGAGGTCCTATGATTATGTCCGGTTATGTAAACAATCCGGAAGCGACCAACGCC
TTGATTGACAAGGATGGATGGCTACATTCTGGAGACATAGCTTACTGGGACGAAGACGAA
CACTTCTTCATCGTTGACCGCCTGAAGTCTCTGATTAAGTACAAAGGCTATCAGGTGGCT
CCCGCTGAATTGGAATCCATCTTGCTCCAACACCCCAACATCTTCGACGCAGGTGTCGCA
GGTCTTCCCGACGATGACGCCGGTGAACTTCCCGCCGCCGTTGTTGTTTTGGAGCACGGA
AAGACGATGACGGAAAAAGAGATCGTGGATTACGTCGCCAGTCAAGTAACAACCGCGAAA
AAGTTGCGCGGAGGAGTTGTGTTTGTGGACGAAGTACCGAAAGGTCTTACCGGAAAACTC
GACGCAAGAAAAATCAGAGAGATCCTCATAAAGGCCAAGAAGGGCGGAAAGATCGCCGTG
TAACGAAacttgtttattgcagcttataatggttacaaataaagcaatagcatcacaaat
ttcacaaataaagcatttttttcactgcattctagttgtggtttgtccaaactcatcaat
gtatcttatcatgtctgtCACGtggtcagtattgagcgatatctagagaattcgtcatag
gGGGATGTAATTACGTCCCTCCCCCGCTAGGGGGCAGCAGCGAGCCGCCCGGGGCTCCGC
TCCGGTCCGGCGCTCCCCCCGCATCCCCGAGgactGGGATGTAATTACGTCCCTCCCCCG
CTAGGGGGCAGCAGCGAGCCGCCCGGGGCTCCGCTCCGGTCCGGCGCTCCCCCCGCATCC
CCGAGggacGGGATGTAATTACGTCCCTCCCCCGCTAGGGGGCAGCAGCGAGCCGCCCGG
GGCTCCGCTCCGGTCCGGCGCTCCCCCCGCATCCCCGAGtccgGGGATGTAATTACGTCC
CTCCCCCGCTAGGGGGCAGCAGCGAGCCGCCCGGGGCTCCGCTCCGGTCCGGCGCTCCCC
CCGCATCCCCGAGaacgataacgaattcaagcttgatatcattcaggacgagcctcagaa
ctgcacatattgatcctcgtcacaaccacaccagcacacctcaaatcccacaccactccc
acaattaccattcactcaacaaactcacacatcccacgataacgaattcaagcttgatat
cattcaggacgagcctcagactccagcgtaactggactgcaatcaactcactggctcacc
ttcacgggtgggcctttcttcggtagaaaatcaaaggatcttcttgagatcctttttttc
tgcgcgtaatctgctgcttgcaaacaaaaaaaccaccgctaccagcggtggtttgtttgc
cggatcaagagctaccaactctttttccgaggtaactggcttcagcagagcgcagatacc
aaatactgttcttctagtgtagccgtagttaggccaccacttcaagaactctgtagcacc
gcctacatacctcgctctgctaatcctgttaccagtggctgctgccagtggcgataagtc
gtgtcttaccgggttggactcaagacgatagttaccggataaggcgcagcggtcgggctg
aacggggggttcgtgcacacagcccagcttggagcgaacgacctacaccgaactgagata
cctacagcgtgagctatgagaaagcgccacgcttcccgaagggagaaaggcggacaggta
tccggtaagcggcagggtcggaacaggagagcgcacgagggagcttccagggggaaacgc
ctggtatctttatagtcctgtcgggtttcgccacctctgacttgagcatcgatttttgtg
atgctcgtcaggggggcggagcctatggaaaaacgccagcaacgcagaaaggcccacccg
aaggtgagccaggtgattacatttgggccctcattaccaatgcttaatcagtgaggcacc
tatctcagcgatctgtctatttcgttcatccatagttgcctgactccccgtcgtgtagat
aactacgatgcgggagggcttaccatctggccccagtgctgcaatgataccgcgagaacc
acgctcaccggctccagatttatcagcaataaaccagccagccgggagggccgagcgcag
aagtgatcctgcaactttatccgcctccatccagtctattaattgttgccgggaagctag
agtaagtagttcgccagttaatagtttgcgcaacgttgttgccattgctacaggcatcgt
ggtgtcacgctcgtcgtttggtatggcttcattcagctccggttcccaacgatcaaggcg
agttacatgatcccccatgttgtgcaaaaaagcggttagctccttcggtcctccgatcgt
tgccagaagtaagttggccgcagtgttatcactcatggttatggcagcactgcataattc
tcttactgtcatgccatccgtgagatgcttttctgtgactggtgagtactcaaccaagtc
attctgagaatagtgtatgcggcgaccgagttgctcttgcccggcgtcaatacgggataa
taccgcgccacatagcagaactttaaaagtgctcatcattggaaaacgttcttcggggcg
taaactctcaaggatcttaccgctgttgagatccagttcgatgtaacccactcgtgcacc
caactgatcttcagcatcttttactttcaccagcgtttctgggtgagcaaaaacaggaag
gcaaaatgccgcaaaaaagggaataagggcgacacggaaatgttgaatactcattttagc
ttccttagctcctgaaaatctcgataactcaaaaaatacgcccggtagtgatcttatttc
attatggtgaaagttggaacctcttacgtgccgatcaagtcaaaagcctccggtcggagg
cttttgactttctgctatggaggtcaggtatgattt
>pLT.81_eb-SVpmx-spr33-0_gw-r33 <unknown description>
aaatggtcagtattgagcgatatctagagaattcgtcataggtccactggtgaggacgtg
tgtgactatctgactgttgattatggactggtcgcttggaatctccacttacctgcctcc
catttacgtctatgatgaggatgttggtggagagcatgtggaggaagtggatagggaagg
ttgtagagtagatccggttgaagtgatgaggataggaggaggTCACgacataatccacca
tcaacatgcaagtccagtcaacaactttccctcagacgttagtggtaatcgaacctcaac
acctagcccagaacaagcGCTCtatgacttatccacgaacgcctctataatgctgcaagt
ttggtaattacacgagggtatcaacaatagaacatcacttcgcggagaatacccaagcaa
gaacatgagaattttctgcttacacgatgtcgcgagtgttcggctccccccggttcctcg
cttcgcatttgattctctgcaagtaaaaacctacagactagggcttagtcgttgcccact
ggtaaggcattcactgttctgcgaccgttggcctaacacgacatatacgcccacagttta
cgtgtagactgcagacagcgtgcaccttttcgggttagtagttgtaacttgtggctcgag
tccggtgtgctaaaggctgacctggtaaaaaaattatcggaccaagtaaagttggcatgt
tagcctaggacctagagggatgatcatatcttagtgtggcttcccaccgcttagagatct
ttcgtgtcagtcttaacttagcctgagctggagtacgccatatccctagatccggaaact
cattctataagcgttgaaggtagacgcagcccgtactcgatgcttgttgagtgccgactt
aagtgatccagtccatatgatcctcaggattgccggtctgtcccgaagtgggcatatcgt
ggtcggaaactaaccgctatacacgcaaagacacctctaaacggtggatatgtgggggtg
ggcgggaggatgatcgacaaagagggtccggaagatatacacggagctgggtcggtTAAG
CTTCAGTTTTTCCTTAGTTCCTGTTACATTTCTGTGTGTCTCCATTAGTGACCTCCCATA
GTCCAAGCATGAGCAGTTCTGGCCAGGCCCCTGTCGGGGTCAGTGCCCCACCCCCGCCTT
CTGGTTCTGTGTAACCTTCTAAGCAAACCTTCTGGCTCAAGCACAGCAATGCTGAGTCAT
GATGAGTCATGCTGAGGCTTAGGGTGTGTGCCCAGATGTTCTCAGCCTAGAGTGATGACT
CCTATCTGGGTCCCCAGCAGGATGCTTACAGGGCAGATGGCAAAAAAAAGGAGAAGCTGA
CCACCTGACTAAAACTCCACCTCAAACGGCATCATAAAGAAAATGGATGCCTGAGACAGA
ATGTGACATATTCTAGAATATATTgtgctggccgcgACAAGTTTGTACAAAAAAGCAGGC
TTTtatgacttatccacgaacgcctctataatgctgcaagtttggtaattacacgagggt
atcaacaatagaacatcacttcgcggagaatacccaagcaagaacatgagaattttctgc
ttacacgatgtcgcgagtgttcggctccccccggttcctcgcttcgcatttgattctctg
caagtaaaaacctacagactagggcttagtcgttgcccactggtaaggcattcactgttc
tgcgaccgttggcctaacacgacatatacgcccacagtttacgtgtagactgcagacagc
gtgcaccttttcgggttagtagttgtaacttgtggctcgagtccggtgtgctaaaggctg
acctggtaaaaaaattatcggaccaagtaaagttggcatgttagcctaggacctagaggg
atgatcatatcttagtgtggcttcccaccgcttagagatctttcgtgtcagtcttaactt
agcctgagctggagtacgccatatccctagatccggaaactcattctataagcgttgaag
gtagacgcagcccgtactcgatgcttgttgagtgccgacttaagtgatccagtccatatg
atcctcaggattgccggtctgtcccgaagtgggcatatcgtggtcggaaactaaccgcta
tacacgcaaagacacctctaaacggtggatatgtgggggtgggcgggaggatgatcgaca
aagagggtccggaagatatacacggagctgggtATCTAGACCCAGCTTTcttGTACAAAG
TGGTACTCGAGTACTGGCCGAGCGTGCATCTCAATTAGTCAGCAACCATAGTCCCGCCCC
TAACTCCGCCCATCCCGCCCCTAACTCCGCCCAGTTCCGCCCATTCTCCGCCCCATCGCT
GACTAATTTTTTTTATTTATGCAGAGGCCGAGGCCGCCTCGGCCTCTGAGCTATTCCAGA
AGTAGTGAGGAGGCTTTTTtGGAGGCCTAGGCTTTTGCAAAaagTGGAAGAGACAGACGC
GTATTAATTATAGCTGCATTGACGGCCTGCAGGCTGTCTCTTATACACATCTGACGCTGC
CGACGAGTTGGTTCCACCATGGAAGACGCCAAAAACATAAAGAAAGGCCCGGCGCCATTC
TATCCGCTGGAAGATGGAACCGCTGGAGAGCAACTGCATAAGGCTATGAAGAGATACGCC
CTGGTTCCTGGAACAATTGCTTTTACAGATGCACATATCGAGGTGGACATCACTTACGCT
GAGTACTTCGAAATGTCCGTTCGGTTGGCAGAAGCTATGAAACGATATGGGCTGAATACA
AATCACAGAATCGTCGTATGCAGTGAAAACTCTCTTCAATTCTTTATGCCGGTGTTGGGC
GCGTTATTTATCGGAGTTGCAGTTGCGCCCGCGAACGACATTTATAATGAACGTGAATTG
CTCAACAGTATGGGCATTTCGCAGCCTACCGTGGTGTTCGTTTCCAAAAAGGGGTTGCAA
AAAATTTTGAACGTGCAAAAAAAGCTCCCAATCATCCAAAAAATTATTATCATGGATTCT
AAAACGGATTACCAGGGATTTCAGTCGATGTACACGTTCGTCACATCTCATCTACCTCCC
GGTTTTAATGAATACGATTTTGTGCCAGAGTCCTTCGATAGGGACAAGACAATTGCACTG
ATCATGAACTCCTCTGGATCTACTGGTCTGCCTAAAGGTGTCGCTCTGCCTCATAGAACT
GCCTGCGTGAGATTCTCGCATGCCAGAGATCCTATTTTTGGCAATCAAATCATTCCGGAT
ACTGCGATTTTAAGTGTTGTTCCATTCCATCACGGTTTTGGAATGTTTACTACACTCGGA
TATTTGATATGTGGATTTCGAGTCGTCTTAATGTATAGATTTGAAGAAGAGCTGTTTCTG
AGGAGCCTTCAGGATTACAAGATTCAAAGTGCGCTGCTGGTGCCAACCCTATTCTCCTTC
TTCGCCAAAAGCACTCTGATTGACAAATACGATTTATCTAATTTACACGAAATTGCTTCT
GGTGGCGCTCCCCTCTCTAAGGAAGTCGGGGAAGCGGTTGCCAAGAGGTTCCATCTGCCA
GGTATCAGGCAAGGATATGGGCTCACTGAGACTACATCAGCTATTCTGATTACACCCGAG
GGGGATGATAAACCGGGCGCGGTCGGTAAAGTTGTTCCATTTTTTGAAGCGAAGGTTGTG
GATCTGGATACCGGGAAAACGCTGGGCGTTAATCAAAGAGGCGAACTGTGTGTGAGAGGT
CCTATGATTATGTCCGGTTATGTAAACAATCCGGAAGCGACCAACGCCTTGATTGACAAG
GATGGATGGCTACATTCTGGAGACATAGCTTACTGGGACGAAGACGAACACTTCTTCATC
GTTGACCGCCTGAAGTCTCTGATTAAGTACAAAGGCTATCAGGTGGCTCCCGCTGAATTG
GAATCCATCTTGCTCCAACACCCCAACATCTTCGACGCAGGTGTCGCAGGTCTTCCCGAC
GATGACGCCGGTGAACTTCCCGCCGCCGTTGTTGTTTTGGAGCACGGAAAGACGATGACG
GAAAAAGAGATCGTGGATTACGTCGCCAGTCAAGTAACAACCGCGAAAAAGTTGCGCGGA
GGAGTTGTGTTTGTGGACGAAGTACCGAAAGGTCTTACCGGAAAACTCGACGCAAGAAAA
ATCAGAGAGATCCTCATAAAGGCCAAGAAGGGCGGAAAGATCGCCGTGTAACGAAacttg
tttattgcagcttataatggttacaaataaagcaatagcatcacaaatttcacaaataaa
gcatttttttcactgcattctagttgtggtttgtccaaactcatcaatgtatcttatcat
gtctgtCACGtaatccaacaaccccataacacccgccacacatacaactgcacatattga
tcctcgtcacaaccacaccagcacacctcaaatcccacaccactcccacaattaccattc
actcaacaaactcacacatcccacgataacgaattcaagcttgatatcattcaggacgag
cctcagactccagcgtaactggactgcaatcaactcactggctcaccttcacgggtgggc
ctttcttcggtagaaaatcaaaggatcttcttgagatcctttttttctgcgcgtaatctg
ctgcttgcaaacaaaaaaaccaccgctaccagcggtggtttgtttgccggatcaagagct
accaactctttttccgaggtaactggcttcagcagagcgcagataccaaatactgttctt
ctagtgtagccgtagttaggccaccacttcaagaactctgtagcaccgcctacatacctc
gctctgctaatcctgttaccagtggctgctgccagtggcgataagtcgtgtcttaccggg
ttggactcaagacgatagttaccggataaggcgcagcggtcgggctgaacggggggttcg
tgcacacagcccagcttggagcgaacgacctacaccgaactgagatacctacagcgtgag
ctatgagaaagcgccacgcttcccgaagggagaaaggcggacaggtatccggtaagcggc
agggtcggaacaggagagcgcacgagggagcttccagggggaaacgcctggtatctttat
agtcctgtcgggtttcgccacctctgacttgagcatcgatttttgtgatgctcgtcaggg
gggcggagcctatggaaaaacgccagcaacgcagaaaggcccacccgaaggtgagccagg
tgattacatttgggccctcattaccaatgcttaatcagtgaggcacctatctcagcgatc
tgtctatttcgttcatccatagttgcctgactccccgtcgtgtagataactacgatgcgg
gagggcttaccatctggccccagtgctgcaatgataccgcgagaaccacgctcaccggct
ccagatttatcagcaataaaccagccagccgggagggccgagcgcagaagtgatcctgca
actttatccgcctccatccagtctattaattgttgccgggaagctagagtaagtagttcg
ccagttaatagtttgcgcaacgttgttgccattgctacaggcatcgtggtgtcacgctcg
tcgtttggtatggcttcattcagctccggttcccaacgatcaaggcgagttacatgatcc
cccatgttgtgcaaaaaagcggttagctccttcggtcctccgatcgttgccagaagtaag
ttggccgcagtgttatcactcatggttatggcagcactgcataattctcttactgtcatg
ccatccgtgagatgcttttctgtgactggtgagtactcaaccaagtcattctgagaatag
tgtatgcggcgaccgagttgctcttgcccggcgtcaatacgggataataccgcgccacat
agcagaactttaaaagtgctcatcattggaaaacgttcttcggggcgtaaactctcaagg
atcttaccgctgttgagatccagttcgatgtaacccactcgtgcacccaactgatcttca
gcatcttttactttcaccagcgtttctgggtgagcaaaaacaggaaggcaaaatgccgca
aaaaagggaataagggcgacacggaaatgttgaatactcattttagcttccttagctcct
gaaaatctcgataactcaaaaaatacgcccggtagtgatcttatttcattatggtgaaag
ttggaacctcttacgtgccgatcaagtcaaaagcctccggtcggaggcttttgactttct
gctatggaggtcaggtatgattt
>pLT.82_eb-SVpmx-spr33-fw_gw-r33 <unknown description>
aaatggtcagtattgagcgatatctagagaattcgtcataggtccactggtgaggacgtg
tgtgactatctgactgttgattatggactggtcgcttggaatctccacttacctgcctcc
catttacgtctatgatgaggatgttggtggagagcatgtggaggaagtggatagggaagg
ttgtagagtagatccggttgaagtgatgaggataggaggaggTCACgacataatccacca
tcaacatgcaagtccagtcaacaactttccctcagacgttagtggtaatcgaacctcaac
acctagcccagaacaagcGCTCtatgacttatccacgaacgcctctataatgctgcaagt
ttggtaattacacgagggtatcaacaatagaacatcacttcgcggagaatacccaagcaa
gaacatgagaattttctgcttacacgatgtcgcgagtgttcggctccccccggttcctcg
cttcgcatttgattctctgcaagtaaaaacctacagactagggcttagtcgttgcccact
ggtaaggcattcactgttctgcgaccgttggcctaacacgacatatacgcccacagttta
cgtgtagactgcagacagcgtgcaccttttcgggttagtagttgtaacttgtggctcgag
tccggtgtgctaaaggctgacctggtaaaaaaattatcggaccaagtaaagttggcatgt
tagcctaggacctagagggatgatcatatcttagtgtggcttcccaccgcttagagatct
ttcgtgtcagtcttaacttagcctgagctggagtacgccatatccctagatccggaaact
cattctataagcgttgaaggtagacgcagcccgtactcgatgcttgttgagtgccgactt
aagtgatccagtccatatgatcctcaggattgccggtctgtcccgaagtgggcatatcgt
ggtcggaaactaaccgctatacacgcaaagacacctctaaacggtggatatgtgggggtg
ggcgggaggatgatcgacaaagagggtccggaagatatacacggagctgggtcggtTAAG
CTTCAGTTTTTCCTTAGTTCCTGTTACATTTCTGTGTGTCTCCATTAGTGACCTCCCATA
GTCCAAGCATGAGCAGTTCTGGCCAGGCCCCTGTCGGGGTCAGTGCCCCACCCCCGCCTT
CTGGTTCTGTGTAACCTTCTAAGCAAACCTTCTGGCTCAAGCACAGCAATGCTGAGTCAT
GATGAGTCATGCTGAGGCTTAGGGTGTGTGCCCAGATGTTCTCAGCCTAGAGTGATGACT
CCTATCTGGGTCCCCAGCAGGATGCTTACAGGGCAGATGGCAAAAAAAAGGAGAAGCTGA
CCACCTGACTAAAACTCCACCTCAAACGGCATCATAAAGAAAATGGATGCCTGAGACAGA
ATGTGACATATTCTAGAATATATTgtgctggccgcgACAAGTTTGTACAAAAAAGCAGGC
TTTtatgacttatccacgaacgcctctataatgctgcaagtttggtaattacacgagggt
atcaacaatagaacatcacttcgcggagaatacccaagcaagaacatgagaattttctgc
ttacacgatgtcgcgagtgttcggctccccccggttcctcgcttcgcatttgattctctg
caagtaaaaacctacagactagggcttagtcgttgcccactggtaaggcattcactgttc
tgcgaccgttggcctaacacgacatatacgcccacagtttacgtgtagactgcagacagc
gtgcaccttttcgggttagtagttgtaacttgtggctcgagtccggtgtgctaaaggctg
acctggtaaaaaaattatcggaccaagtaaagttggcatgttagcctaggacctagaggg
atgatcatatcttagtgtggcttcccaccgcttagagatctttcgtgtcagtcttaactt
agcctgagctggagtacgccatatccctagatccggaaactcattctataagcgttgaag
gtagacgcagcccgtactcgatgcttgttgagtgccgacttaagtgatccagtccatatg
atcctcaggattgccggtctgtcccgaagtgggcatatcgtggtcggaaactaaccgcta
tacacgcaaagacacctctaaacggtggatatgtgggggtgggcgggaggatgatcgaca
aagagggtccggaagatatacacggagctgggtATCTAGACCCAGCTTTcttGTACAAAG
TGGTACTCGAGTACTGGCCGAGCGTGCATCTCAATTAGTCAGCAACCATAGTCCCGCCCC
TAACTCCGCCCATCCCGCCCCTAACTCCGCCCAGTTCCGCCCATTCTCCGCCCCATCGCT
GACTAATTTTTTTTATTTATGCAGAGGCCGAGGCCGCCTCGGCCTCTGAGCTATTCCAGA
AGTAGTGAGGAGGCTTTTTtGGAGGCCTAGGCTTTTGCAAAaagTGGAAGAGACAGACGC
GTATTAATTATAGCTGCATTGACGGCCTGCAGGCTGTCTCTTATACACATCTGACGCTGC
CGACGAGTTGGTTCCACCATGGAAGACGCCAAAAACATAAAGAAAGGCCCGGCGCCATTC
TATCCGCTGGAAGATGGAACCGCTGGAGAGCAACTGCATAAGGCTATGAAGAGATACGCC
CTGGTTCCTGGAACAATTGCTTTTACAGATGCACATATCGAGGTGGACATCACTTACGCT
GAGTACTTCGAAATGTCCGTTCGGTTGGCAGAAGCTATGAAACGATATGGGCTGAATACA
AATCACAGAATCGTCGTATGCAGTGAAAACTCTCTTCAATTCTTTATGCCGGTGTTGGGC
GCGTTATTTATCGGAGTTGCAGTTGCGCCCGCGAACGACATTTATAATGAACGTGAATTG
CTCAACAGTATGGGCATTTCGCAGCCTACCGTGGTGTTCGTTTCCAAAAAGGGGTTGCAA
AAAATTTTGAACGTGCAAAAAAAGCTCCCAATCATCCAAAAAATTATTATCATGGATTCT
AAAACGGATTACCAGGGATTTCAGTCGATGTACACGTTCGTCACATCTCATCTACCTCCC
GGTTTTAATGAATACGATTTTGTGCCAGAGTCCTTCGATAGGGACAAGACAATTGCACTG
ATCATGAACTCCTCTGGATCTACTGGTCTGCCTAAAGGTGTCGCTCTGCCTCATAGAACT
GCCTGCGTGAGATTCTCGCATGCCAGAGATCCTATTTTTGGCAATCAAATCATTCCGGAT
ACTGCGATTTTAAGTGTTGTTCCATTCCATCACGGTTTTGGAATGTTTACTACACTCGGA
TATTTGATATGTGGATTTCGAGTCGTCTTAATGTATAGATTTGAAGAAGAGCTGTTTCTG
AGGAGCCTTCAGGATTACAAGATTCAAAGTGCGCTGCTGGTGCCAACCCTATTCTCCTTC
TTCGCCAAAAGCACTCTGATTGACAAATACGATTTATCTAATTTACACGAAATTGCTTCT
GGTGGCGCTCCCCTCTCTAAGGAAGTCGGGGAAGCGGTTGCCAAGAGGTTCCATCTGCCA
GGTATCAGGCAAGGATATGGGCTCACTGAGACTACATCAGCTATTCTGATTACACCCGAG
GGGGATGATAAACCGGGCGCGGTCGGTAAAGTTGTTCCATTTTTTGAAGCGAAGGTTGTG
GATCTGGATACCGGGAAAACGCTGGGCGTTAATCAAAGAGGCGAACTGTGTGTGAGAGGT
CCTATGATTATGTCCGGTTATGTAAACAATCCGGAAGCGACCAACGCCTTGATTGACAAG
GATGGATGGCTACATTCTGGAGACATAGCTTACTGGGACGAAGACGAACACTTCTTCATC
GTTGACCGCCTGAAGTCTCTGATTAAGTACAAAGGCTATCAGGTGGCTCCCGCTGAATTG
GAATCCATCTTGCTCCAACACCCCAACATCTTCGACGCAGGTGTCGCAGGTCTTCCCGAC
GATGACGCCGGTGAACTTCCCGCCGCCGTTGTTGTTTTGGAGCACGGAAAGACGATGACG
GAAAAAGAGATCGTGGATTACGTCGCCAGTCAAGTAACAACCGCGAAAAAGTTGCGCGGA
GGAGTTGTGTTTGTGGACGAAGTACCGAAAGGTCTTACCGGAAAACTCGACGCAAGAAAA
ATCAGAGAGATCCTCATAAAGGCCAAGAAGGGCGGAAAGATCGCCGTGTAACGAAacttg
tttattgcagcttataatggttacaaataaagcaatagcatcacaaatttcacaaataaa
gcatttttttcactgcattctagttgtggtttgtccaaactcatcaatgtatcttatcat
gtctgtCACGtggtcagtattgagcgatatctagagaattcgtcataggGGGATGTAATT
ACGTCCCTCCCCCGCTAGGGGGCAGCAGCGAGCCGCCCGGGGCTCCGCTCCGGTCCGGCG
CTCCCCCCGCATCCCCGAGgactGGGATGTAATTACGTCCCTCCCCCGCTAGGGGGCAGC
AGCGAGCCGCCCGGGGCTCCGCTCCGGTCCGGCGCTCCCCCCGCATCCCCGAGggacGGG
ATGTAATTACGTCCCTCCCCCGCTAGGGGGCAGCAGCGAGCCGCCCGGGGCTCCGCTCCG
GTCCGGCGCTCCCCCCGCATCCCCGAGtccgGGGATGTAATTACGTCCCTCCCCCGCTAG
GGGGCAGCAGCGAGCCGCCCGGGGCTCCGCTCCGGTCCGGCGCTCCCCCCGCATCCCCGA
Gaacgataacgaattcaagcttgatatcattcaggacgagcctcagaactgcacatattg
atcctcgtcacaaccacaccagcacacctcaaatcccacaccactcccacaattaccatt
cactcaacaaactcacacatcccacgataacgaattcaagcttgatatcattcaggacga
gcctcagactccagcgtaactggactgcaatcaactcactggctcaccttcacgggtggg
cctttcttcggtagaaaatcaaaggatcttcttgagatcctttttttctgcgcgtaatct
gctgcttgcaaacaaaaaaaccaccgctaccagcggtggtttgtttgccggatcaagagc
taccaactctttttccgaggtaactggcttcagcagagcgcagataccaaatactgttct
tctagtgtagccgtagttaggccaccacttcaagaactctgtagcaccgcctacatacct
cgctctgctaatcctgttaccagtggctgctgccagtggcgataagtcgtgtcttaccgg
gttggactcaagacgatagttaccggataaggcgcagcggtcgggctgaacggggggttc
gtgcacacagcccagcttggagcgaacgacctacaccgaactgagatacctacagcgtga
gctatgagaaagcgccacgcttcccgaagggagaaaggcggacaggtatccggtaagcgg
cagggtcggaacaggagagcgcacgagggagcttccagggggaaacgcctggtatcttta
tagtcctgtcgggtttcgccacctctgacttgagcatcgatttttgtgatgctcgtcagg
ggggcggagcctatggaaaaacgccagcaacgcagaaaggcccacccgaaggtgagccag
gtgattacatttgggccctcattaccaatgcttaatcagtgaggcacctatctcagcgat
ctgtctatttcgttcatccatagttgcctgactccccgtcgtgtagataactacgatgcg
ggagggcttaccatctggccccagtgctgcaatgataccgcgagaaccacgctcaccggc
tccagatttatcagcaataaaccagccagccgggagggccgagcgcagaagtgatcctgc
aactttatccgcctccatccagtctattaattgttgccgggaagctagagtaagtagttc
gccagttaatagtttgcgcaacgttgttgccattgctacaggcatcgtggtgtcacgctc
gtcgtttggtatggcttcattcagctccggttcccaacgatcaaggcgagttacatgatc
ccccatgttgtgcaaaaaagcggttagctccttcggtcctccgatcgttgccagaagtaa
gttggccgcagtgttatcactcatggttatggcagcactgcataattctcttactgtcat
gccatccgtgagatgcttttctgtgactggtgagtactcaaccaagtcattctgagaata
gtgtatgcggcgaccgagttgctcttgcccggcgtcaatacgggataataccgcgccaca
tagcagaactttaaaagtgctcatcattggaaaacgttcttcggggcgtaaactctcaag
gatcttaccgctgttgagatccagttcgatgtaacccactcgtgcacccaactgatcttc
agcatcttttactttcaccagcgtttctgggtgagcaaaaacaggaaggcaaaatgccgc
aaaaaagggaataagggcgacacggaaatgttgaatactcattttagcttccttagctcc
tgaaaatctcgataactcaaaaaatacgcccggtagtgatcttatttcattatggtgaaa
gttggaacctcttacgtgccgatcaagtcaaaagcctccggtcggaggcttttgactttc
tgctatggaggtcaggtatgattt
>pLT.83_e-SVpmx-0_gw-r33 <unknown description>
aaatggtcagtattgagcgatatctagagaattcgtcataggtccactggtgaggacgtg
tgtgactatctgactgttgattatggactggtcgcttggaatctccacttacctgcctcc
catttaCGTCtatgatgaggatgttggtggagagcatgtggaggaagtggatagggaagg
ttgtagagtagatccggttgaagtgatgaggataggaggaggGCTCgacataatccacca
tcaacatgcaagtccagtcaacaactttccctcagacgttagtggtaatcgaacctcaac
acctagcccagaacaagccggttggccgcgACAAGTTTGTACAAAAAAGCAGGCTTTtat
gacttatccacgaacgcctctataatgctgcaagtttggtaattacacgagggtatcaac
aatagaacatcacttcgcggagaatacccaagcaagaacatgagaattttctgcttacac
gatgtcgcgagtgttcggctccccccggttcctcgcttcgcatttgattctctgcaagta
aaaacctacagactagggcttagtcgttgcccactggtaaggcattcactgttctgcgac
cgttggcctaacacgacatatacgcccacagtttacgtgtagactgcagacagcgtgcac
cttttcgggttagtagttgtaacttgtggctcgagtccggtgtgctaaaggctgacctgg
taaaaaaattatcggaccaagtaaagttggcatgttagcctaggacctagagggatgatc
atatcttagtgtggcttcccaccgcttagagatctttcgtgtcagtcttaacttagcctg
agctggagtacgccatatccctagatccggaaactcattctataagcgttgaaggtagac
gcagcccgtactcgatgcttgttgagtgccgacttaagtgatccagtccatatgatcctc
aggattgccggtctgtcccgaagtgggcatatcgtggtcggaaactaaccgctatacacg
caaagacacctctaaacggtggatatgtgggggtgggcgggaggatgatcgacaaagagg
gtccggaagatatacacggagctgggtATCTAGACCCAGCTTTcttGTACAAAGTGGTAC
TCGAGTACTGGCCGGTGCtatgacttatccacgaacgcctctataatgctgcaagtttgg
taattacacgagggtatcaacaatagaacatcacttcgcggagaatacccaagcaagaac
atgagaattttctgcttacacgatgtcgcgagtgttcggctccccccggttcctcgcttc
gcatttgattctctgcaagtaaaaacctacagactagggcttagtcgttgcccactggta
aggcattcactgttctgcgaccgttggcctaacacgacatatacgcccacagtttacgtg
tagactgcagacagcgtgcaccttttcgggttagtagttgtaacttgtggctcgagtccg
gtgtgctaaaggctgacctggtaaaaaaattatcggaccaagtaaagttggcatgttagc
ctaggacctagagggatgatcatatcttagtgtggcttcccaccgcttagagatctttcg
tgtcagtcttaacttagcctgagctggagtacgccatatccctagatccggaaactcatt
ctataagcgttgaaggtagacgcagcccgtactcgatgcttgttgagtgccgacttaagt
gatccagtccatatgatcctcaggattgccggtctgtcccgaagtgggcatatcgtggtc
ggaaactaaccgctatacacgcaaagacacctctaaacggtggatatgtgggggtgggcg
ggaggatgatcgacaaagagggtccggaagatatacacggagctgggtAGCGTGCATCTC
AATTAGTCAGCAACCATAGTCCCGCCCCTAACTCCGCCCATCCCGCCCCTAACTCCGCCC
AGTTCCGCCCATTCTCCGCCCCATCGCTGACTAATTTTTTTTATTTATGCAGAGGCCGAG
GCCGCCTCGGCCTCTGAGCTATTCCAGAAGTAGTGAGGAGGCTTTTTtGGAGGCCTAGGC
TTTTGCAAAaagTGGAAGAGACAGACGCGTATTAATTATAGCTGCATTGACGGCCTGCAG
GCTGTCTCTTATACACATCTGACGCTGCCGACGAGTTGGTTCCACCATGGAAGACGCCAA
AAACATAAAGAAAGGCCCGGCGCCATTCTATCCGCTGGAAGATGGAACCGCTGGAGAGCA
ACTGCATAAGGCTATGAAGAGATACGCCCTGGTTCCTGGAACAATTGCTTTTACAGATGC
ACATATCGAGGTGGACATCACTTACGCTGAGTACTTCGAAATGTCCGTTCGGTTGGCAGA
AGCTATGAAACGATATGGGCTGAATACAAATCACAGAATCGTCGTATGCAGTGAAAACTC
TCTTCAATTCTTTATGCCGGTGTTGGGCGCGTTATTTATCGGAGTTGCAGTTGCGCCCGC
GAACGACATTTATAATGAACGTGAATTGCTCAACAGTATGGGCATTTCGCAGCCTACCGT
GGTGTTCGTTTCCAAAAAGGGGTTGCAAAAAATTTTGAACGTGCAAAAAAAGCTCCCAAT
CATCCAAAAAATTATTATCATGGATTCTAAAACGGATTACCAGGGATTTCAGTCGATGTA
CACGTTCGTCACATCTCATCTACCTCCCGGTTTTAATGAATACGATTTTGTGCCAGAGTC
CTTCGATAGGGACAAGACAATTGCACTGATCATGAACTCCTCTGGATCTACTGGTCTGCC
TAAAGGTGTCGCTCTGCCTCATAGAACTGCCTGCGTGAGATTCTCGCATGCCAGAGATCC
TATTTTTGGCAATCAAATCATTCCGGATACTGCGATTTTAAGTGTTGTTCCATTCCATCA
CGGTTTTGGAATGTTTACTACACTCGGATATTTGATATGTGGATTTCGAGTCGTCTTAAT
GTATAGATTTGAAGAAGAGCTGTTTCTGAGGAGCCTTCAGGATTACAAGATTCAAAGTGC
GCTGCTGGTGCCAACCCTATTCTCCTTCTTCGCCAAAAGCACTCTGATTGACAAATACGA
TTTATCTAATTTACACGAAATTGCTTCTGGTGGCGCTCCCCTCTCTAAGGAAGTCGGGGA
AGCGGTTGCCAAGAGGTTCCATCTGCCAGGTATCAGGCAAGGATATGGGCTCACTGAGAC
TACATCAGCTATTCTGATTACACCCGAGGGGGATGATAAACCGGGCGCGGTCGGTAAAGT
TGTTCCATTTTTTGAAGCGAAGGTTGTGGATCTGGATACCGGGAAAACGCTGGGCGTTAA
TCAAAGAGGCGAACTGTGTGTGAGAGGTCCTATGATTATGTCCGGTTATGTAAACAATCC
GGAAGCGACCAACGCCTTGATTGACAAGGATGGATGGCTACATTCTGGAGACATAGCTTA
CTGGGACGAAGACGAACACTTCTTCATCGTTGACCGCCTGAAGTCTCTGATTAAGTACAA
AGGCTATCAGGTGGCTCCCGCTGAATTGGAATCCATCTTGCTCCAACACCCCAACATCTT
CGACGCAGGTGTCGCAGGTCTTCCCGACGATGACGCCGGTGAACTTCCCGCCGCCGTTGT
TGTTTTGGAGCACGGAAAGACGATGACGGAAAAAGAGATCGTGGATTACGTCGCCAGTCA
AGTAACAACCGCGAAAAAGTTGCGCGGAGGAGTTGTGTTTGTGGACGAAGTACCGAAAGG
TCTTACCGGAAAACTCGACGCAAGAAAAATCAGAGAGATCCTCATAAAGGCCAAGAAGGG
CGGAAAGATCGCCGTGTAACGAAacttgtttattgcagcttataatggttacaaataaag
caatagcatcacaaatttcacaaataaagcatttttttcactgcattctagttgtggttt
gtccaaactcatcaatgtatcttatcatgtctgtCACGtaatccaacaaccccataacac
ccgccacacatacaactgcacatattgatcctcgtcacaaccacaccagcacacctcaaa
tcccacaccactcccacaattaccattcactcaacaaactcacacatcccacgataacga
attcaagcttgatatcattcaggacgagcctcagactccagcgtaactggactgcaatca
actcactggctcaccttcacgggtgggcctttcttcggtagaaaatcaaaggatcttctt
gagatcctttttttctgcgcgtaatctgctgcttgcaaacaaaaaaaccaccgctaccag
cggtggtttgtttgccggatcaagagctaccaactctttttccgaggtaactggcttcag
cagagcgcagataccaaatactgttcttctagtgtagccgtagttaggccaccacttcaa
gaactctgtagcaccgcctacatacctcgctctgctaatcctgttaccagtggctgctgc
cagtggcgataagtcgtgtcttaccgggttggactcaagacgatagttaccggataaggc
gcagcggtcgggctgaacggggggttcgtgcacacagcccagcttggagcgaacgaccta
caccgaactgagatacctacagcgtgagctatgagaaagcgccacgcttcccgaagggag
aaaggcggacaggtatccggtaagcggcagggtcggaacaggagagcgcacgagggagct
tccagggggaaacgcctggtatctttatagtcctgtcgggtttcgccacctctgacttga
gcatcgatttttgtgatgctcgtcaggggggcggagcctatggaaaaacgccagcaacgc
agaaaggcccacccgaaggtgagccaggtgattacatttgggccctcattaccaatgctt
aatcagtgaggcacctatctcagcgatctgtctatttcgttcatccatagttgcctgact
ccccgtcgtgtagataactacgatgcgggagggcttaccatctggccccagtgctgcaat
gataccgcgagaaccacgctcaccggctccagatttatcagcaataaaccagccagccgg
gagggccgagcgcagaagtgatcctgcaactttatccgcctccatccagtctattaattg
ttgccgggaagctagagtaagtagttcgccagttaatagtttgcgcaacgttgttgccat
tgctacaggcatcgtggtgtcacgctcgtcgtttggtatggcttcattcagctccggttc
ccaacgatcaaggcgagttacatgatcccccatgttgtgcaaaaaagcggttagctcctt
cggtcctccgatcgttgccagaagtaagttggccgcagtgttatcactcatggttatggc
agcactgcataattctcttactgtcatgccatccgtgagatgcttttctgtgactggtga
gtactcaaccaagtcattctgagaatagtgtatgcggcgaccgagttgctcttgcccggc
gtcaatacgggataataccgcgccacatagcagaactttaaaagtgctcatcattggaaa
acgttcttcggggcgtaaactctcaaggatcttaccgctgttgagatccagttcgatgta
acccactcgtgcacccaactgatcttcagcatcttttactttcaccagcgtttctgggtg
agcaaaaacaggaaggcaaaatgccgcaaaaaagggaataagggcgacacggaaatgttg
aatactcattttagcttccttagctcctgaaaatctcgataactcaaaaaatacgcccgg
tagtgatcttatttcattatggtgaaagttggaacctcttacgtgccgatcaagtcaaaa
gcctccggtcggaggcttttgactttctgctatggaggtcaggtatgattt
>pLT.84_e-SVpmx-fw_gw-r33 <unknown description>
aaatggtcagtattgagcgatatctagagaattcgtcataggtccactggtgaggacgtg
tgtgactatctgactgttgattatggactggtcgcttggaatctccacttacctgcctcc
catttaCGTCtatgatgaggatgttggtggagagcatgtggaggaagtggatagggaagg
ttgtagagtagatccggttgaagtgatgaggataggaggaggGCTCgacataatccacca
tcaacatgcaagtccagtcaacaactttccctcagacgttagtggtaatcgaacctcaac
acctagcccagaacaagccggttggccgcgACAAGTTTGTACAAAAAAGCAGGCTTTtat
gacttatccacgaacgcctctataatgctgcaagtttggtaattacacgagggtatcaac
aatagaacatcacttcgcggagaatacccaagcaagaacatgagaattttctgcttacac
gatgtcgcgagtgttcggctccccccggttcctcgcttcgcatttgattctctgcaagta
aaaacctacagactagggcttagtcgttgcccactggtaaggcattcactgttctgcgac
cgttggcctaacacgacatatacgcccacagtttacgtgtagactgcagacagcgtgcac
cttttcgggttagtagttgtaacttgtggctcgagtccggtgtgctaaaggctgacctgg
taaaaaaattatcggaccaagtaaagttggcatgttagcctaggacctagagggatgatc
atatcttagtgtggcttcccaccgcttagagatctttcgtgtcagtcttaacttagcctg
agctggagtacgccatatccctagatccggaaactcattctataagcgttgaaggtagac
gcagcccgtactcgatgcttgttgagtgccgacttaagtgatccagtccatatgatcctc
aggattgccggtctgtcccgaagtgggcatatcgtggtcggaaactaaccgctatacacg
caaagacacctctaaacggtggatatgtgggggtgggcgggaggatgatcgacaaagagg
gtccggaagatatacacggagctgggtATCTAGACCCAGCTTTcttGTACAAAGTGGTAC
TCGAGTACTGGCCGGTGCtatgacttatccacgaacgcctctataatgctgcaagtttgg
taattacacgagggtatcaacaatagaacatcacttcgcggagaatacccaagcaagaac
atgagaattttctgcttacacgatgtcgcgagtgttcggctccccccggttcctcgcttc
gcatttgattctctgcaagtaaaaacctacagactagggcttagtcgttgcccactggta
aggcattcactgttctgcgaccgttggcctaacacgacatatacgcccacagtttacgtg
tagactgcagacagcgtgcaccttttcgggttagtagttgtaacttgtggctcgagtccg
gtgtgctaaaggctgacctggtaaaaaaattatcggaccaagtaaagttggcatgttagc
ctaggacctagagggatgatcatatcttagtgtggcttcccaccgcttagagatctttcg
tgtcagtcttaacttagcctgagctggagtacgccatatccctagatccggaaactcatt
ctataagcgttgaaggtagacgcagcccgtactcgatgcttgttgagtgccgacttaagt
gatccagtccatatgatcctcaggattgccggtctgtcccgaagtgggcatatcgtggtc
ggaaactaaccgctatacacgcaaagacacctctaaacggtggatatgtgggggtgggcg
ggaggatgatcgacaaagagggtccggaagatatacacggagctgggtAGCGTGCATCTC
AATTAGTCAGCAACCATAGTCCCGCCCCTAACTCCGCCCATCCCGCCCCTAACTCCGCCC
AGTTCCGCCCATTCTCCGCCCCATCGCTGACTAATTTTTTTTATTTATGCAGAGGCCGAG
GCCGCCTCGGCCTCTGAGCTATTCCAGAAGTAGTGAGGAGGCTTTTTtGGAGGCCTAGGC
TTTTGCAAAaagTGGAAGAGACAGACGCGTATTAATTATAGCTGCATTGACGGCCTGCAG
GCTGTCTCTTATACACATCTGACGCTGCCGACGAGTTGGTTCCACCATGGAAGACGCCAA
AAACATAAAGAAAGGCCCGGCGCCATTCTATCCGCTGGAAGATGGAACCGCTGGAGAGCA
ACTGCATAAGGCTATGAAGAGATACGCCCTGGTTCCTGGAACAATTGCTTTTACAGATGC
ACATATCGAGGTGGACATCACTTACGCTGAGTACTTCGAAATGTCCGTTCGGTTGGCAGA
AGCTATGAAACGATATGGGCTGAATACAAATCACAGAATCGTCGTATGCAGTGAAAACTC
TCTTCAATTCTTTATGCCGGTGTTGGGCGCGTTATTTATCGGAGTTGCAGTTGCGCCCGC
GAACGACATTTATAATGAACGTGAATTGCTCAACAGTATGGGCATTTCGCAGCCTACCGT
GGTGTTCGTTTCCAAAAAGGGGTTGCAAAAAATTTTGAACGTGCAAAAAAAGCTCCCAAT
CATCCAAAAAATTATTATCATGGATTCTAAAACGGATTACCAGGGATTTCAGTCGATGTA
CACGTTCGTCACATCTCATCTACCTCCCGGTTTTAATGAATACGATTTTGTGCCAGAGTC
CTTCGATAGGGACAAGACAATTGCACTGATCATGAACTCCTCTGGATCTACTGGTCTGCC
TAAAGGTGTCGCTCTGCCTCATAGAACTGCCTGCGTGAGATTCTCGCATGCCAGAGATCC
TATTTTTGGCAATCAAATCATTCCGGATACTGCGATTTTAAGTGTTGTTCCATTCCATCA
CGGTTTTGGAATGTTTACTACACTCGGATATTTGATATGTGGATTTCGAGTCGTCTTAAT
GTATAGATTTGAAGAAGAGCTGTTTCTGAGGAGCCTTCAGGATTACAAGATTCAAAGTGC
GCTGCTGGTGCCAACCCTATTCTCCTTCTTCGCCAAAAGCACTCTGATTGACAAATACGA
TTTATCTAATTTACACGAAATTGCTTCTGGTGGCGCTCCCCTCTCTAAGGAAGTCGGGGA
AGCGGTTGCCAAGAGGTTCCATCTGCCAGGTATCAGGCAAGGATATGGGCTCACTGAGAC
TACATCAGCTATTCTGATTACACCCGAGGGGGATGATAAACCGGGCGCGGTCGGTAAAGT
TGTTCCATTTTTTGAAGCGAAGGTTGTGGATCTGGATACCGGGAAAACGCTGGGCGTTAA
TCAAAGAGGCGAACTGTGTGTGAGAGGTCCTATGATTATGTCCGGTTATGTAAACAATCC
GGAAGCGACCAACGCCTTGATTGACAAGGATGGATGGCTACATTCTGGAGACATAGCTTA
CTGGGACGAAGACGAACACTTCTTCATCGTTGACCGCCTGAAGTCTCTGATTAAGTACAA
AGGCTATCAGGTGGCTCCCGCTGAATTGGAATCCATCTTGCTCCAACACCCCAACATCTT
CGACGCAGGTGTCGCAGGTCTTCCCGACGATGACGCCGGTGAACTTCCCGCCGCCGTTGT
TGTTTTGGAGCACGGAAAGACGATGACGGAAAAAGAGATCGTGGATTACGTCGCCAGTCA
AGTAACAACCGCGAAAAAGTTGCGCGGAGGAGTTGTGTTTGTGGACGAAGTACCGAAAGG
TCTTACCGGAAAACTCGACGCAAGAAAAATCAGAGAGATCCTCATAAAGGCCAAGAAGGG
CGGAAAGATCGCCGTGTAACGAAacttgtttattgcagcttataatggttacaaataaag
caatagcatcacaaatttcacaaataaagcatttttttcactgcattctagttgtggttt
gtccaaactcatcaatgtatcttatcatgtctgtCACGtggtcagtattgagcgatatct
agagaattcgtcataggGGGATGTAATTACGTCCCTCCCCCGCTAGGGGGCAGCAGCGAG
CCGCCCGGGGCTCCGCTCCGGTCCGGCGCTCCCCCCGCATCCCCGAGgactGGGATGTAA
TTACGTCCCTCCCCCGCTAGGGGGCAGCAGCGAGCCGCCCGGGGCTCCGCTCCGGTCCGG
CGCTCCCCCCGCATCCCCGAGggacGGGATGTAATTACGTCCCTCCCCCGCTAGGGGGCA
GCAGCGAGCCGCCCGGGGCTCCGCTCCGGTCCGGCGCTCCCCCCGCATCCCCGAGtccgG
GGATGTAATTACGTCCCTCCCCCGCTAGGGGGCAGCAGCGAGCCGCCCGGGGCTCCGCTC
CGGTCCGGCGCTCCCCCCGCATCCCCGAGaacgataacgaattcaagcttgatatcattc
aggacgagcctcagaactgcacatattgatcctcgtcacaaccacaccagcacacctcaa
atcccacaccactcccacaattaccattcactcaacaaactcacacatcccacgataacg
aattcaagcttgatatcattcaggacgagcctcagactccagcgtaactggactgcaatc
aactcactggctcaccttcacgggtgggcctttcttcggtagaaaatcaaaggatcttct
tgagatcctttttttctgcgcgtaatctgctgcttgcaaacaaaaaaaccaccgctacca
gcggtggtttgtttgccggatcaagagctaccaactctttttccgaggtaactggcttca
gcagagcgcagataccaaatactgttcttctagtgtagccgtagttaggccaccacttca
agaactctgtagcaccgcctacatacctcgctctgctaatcctgttaccagtggctgctg
ccagtggcgataagtcgtgtcttaccgggttggactcaagacgatagttaccggataagg
cgcagcggtcgggctgaacggggggttcgtgcacacagcccagcttggagcgaacgacct
acaccgaactgagatacctacagcgtgagctatgagaaagcgccacgcttcccgaaggga
gaaaggcggacaggtatccggtaagcggcagggtcggaacaggagagcgcacgagggagc
ttccagggggaaacgcctggtatctttatagtcctgtcgggtttcgccacctctgacttg
agcatcgatttttgtgatgctcgtcaggggggcggagcctatggaaaaacgccagcaacg
cagaaaggcccacccgaaggtgagccaggtgattacatttgggccctcattaccaatgct
taatcagtgaggcacctatctcagcgatctgtctatttcgttcatccatagttgcctgac
tccccgtcgtgtagataactacgatgcgggagggcttaccatctggccccagtgctgcaa
tgataccgcgagaaccacgctcaccggctccagatttatcagcaataaaccagccagccg
ggagggccgagcgcagaagtgatcctgcaactttatccgcctccatccagtctattaatt
gttgccgggaagctagagtaagtagttcgccagttaatagtttgcgcaacgttgttgcca
ttgctacaggcatcgtggtgtcacgctcgtcgtttggtatggcttcattcagctccggtt
cccaacgatcaaggcgagttacatgatcccccatgttgtgcaaaaaagcggttagctcct
tcggtcctccgatcgttgccagaagtaagttggccgcagtgttatcactcatggttatgg
cagcactgcataattctcttactgtcatgccatccgtgagatgcttttctgtgactggtg
agtactcaaccaagtcattctgagaatagtgtatgcggcgaccgagttgctcttgcccgg
cgtcaatacgggataataccgcgccacatagcagaactttaaaagtgctcatcattggaa
aacgttcttcggggcgtaaactctcaaggatcttaccgctgttgagatccagttcgatgt
aacccactcgtgcacccaactgatcttcagcatcttttactttcaccagcgtttctgggt
gagcaaaaacaggaaggcaaaatgccgcaaaaaagggaataagggcgacacggaaatgtt
gaatactcattttagcttccttagctcctgaaaatctcgataactcaaaaaatacgcccg
gtagtgatcttatttcattatggtgaaagttggaacctcttacgtgccgatcaagtcaaa
agcctccggtcggaggcttttgactttctgctatggaggtcaggtatgattt
>pLT.85_si-SVpmx-0_gw-r33 <unknown description>
aaatggtcagtattgagcgatatctagagaattcgtcataggtccactggtgaggacgtg
tgtgactatctgactgttgattatggactggtcgcttggaatctccacttacctgcctcc
catttacgtctatgatgaggatgttggtggagagcatgtggaggaagtggatagggaagg
ttgtagagtagatccggttgaagtgatgaggataggaggaggTCACgacataatccacca
tcaacatgcaagtccagtcaacaactttccctcagacgttagtggtaatcgaacctcaac
acctagcccagaacaagcgctctggccgcgACAAGTTTGTACAAAAAAGCAGGCTTTtat
gacttatccacgaacgcctctataatgctgcaagtttggtaattacacgagggtatcaac
aatagaacatcacttcgcggagaatacccaagcaagaacatgagaattttctgcttacac
gatgtcgcgagtgttcggctccccccggttcctcgcttcgcatttgattctctgcaagta
aaaacctacagactagggcttagtcgttgcccactggtaaggcattcactgttctgcgac
cgttggcctaacacgacatatacgcccacagtttacgtgtagactgcagacagcgtgcac
cttttcgggttagtagttgtaacttgtggctcgagtccggtgtgctaaaggctgacctgg
taaaaaaattatcggaccaagtaaagttggcatgttagcctaggacctagagggatgatc
atatcttagtgtggcttcccaccgcttagagatctttcgtgtcagtcttaacttagcctg
agctggagtacgccatatccctagatccggaaactcattctataagcgttgaaggtagac
gcagcccgtactcgatgcttgttgagtgccgacttaagtgatccagtccatatgatcctc
aggattgccggtctgtcccgaagtgggcatatcgtggtcggaaactaaccgctatacacg
caaagacacctctaaacggtggatatgtgggggtgggcgggaggatgatcgacaaagagg
gtccggaagatatacacggagctgggtATCTAGACCCAGCTTTcttGTACAAAGTGGTAC
TCGAGTACTGGCCGcggtTAAGCTTCAGTTTTTCCTTAGTTCCTGTTACATTTCTGTGTG
TCTCCATTAGTGACCTCCCATAGTCCAAGCATGAGCAGTTCTGGCCAGGCCCCTGTCGGG
GTCAGTGCCCCACCCCCGCCTTCTGGTTCTGTGTAACCTTCTAAGCAAACCTTCTGGCTC
AAGCACAGCAATGCTGAGTCATGATGAGTCATGCTGAGGCTTAGGGTGTGTGCCCAGATG
TTCTCAGCCTAGAGTGATGACTCCTATCTGGGTCCCCAGCAGGATGCTTACAGGGCAGAT
GGCAAAAAAAAGGAGAAGCTGACCACCTGACTAAAACTCCACCTCAAACGGCATCATAAA
GAAAATGGATGCCTGAGACAGAATGTGACATATTCTAGAATATATTGTGCtatgacttat
ccacgaacgcctctataatgctgcaagtttggtaattacacgagggtatcaacaatagaa
catcacttcgcggagaatacccaagcaagaacatgagaattttctgcttacacgatgtcg
cgagtgttcggctccccccggttcctcgcttcgcatttgattctctgcaagtaaaaacct
acagactagggcttagtcgttgcccactggtaaggcattcactgttctgcgaccgttggc
ctaacacgacatatacgcccacagtttacgtgtagactgcagacagcgtgcaccttttcg
ggttagtagttgtaacttgtggctcgagtccggtgtgctaaaggctgacctggtaaaaaa
attatcggaccaagtaaagttggcatgttagcctaggacctagagggatgatcatatctt
agtgtggcttcccaccgcttagagatctttcgtgtcagtcttaacttagcctgagctgga
gtacgccatatccctagatccggaaactcattctataagcgttgaaggtagacgcagccc
gtactcgatgcttgttgagtgccgacttaagtgatccagtccatatgatcctcaggattg
ccggtctgtcccgaagtgggcatatcgtggtcggaaactaaccgctatacacgcaaagac
acctctaaacggtggatatgtgggggtgggcgggaggatgatcgacaaagagggtccgga
agatatacacggagctgggtAGCGTGCATCTCAATTAGTCAGCAACCATAGTCCCGCCCC
TAACTCCGCCCATCCCGCCCCTAACTCCGCCCAGTTCCGCCCATTCTCCGCCCCATCGCT
GACTAATTTTTTTTATTTATGCAGAGGCCGAGGCCGCCTCGGCCTCTGAGCTATTCCAGA
AGTAGTGAGGAGGCTTTTTtGGAGGCCTAGGCTTTTGCAAAaagTGGAAGAGACAGACGC
GTATTAATTATAGCTGCATTGACGGCCTGCAGGCTGTCTCTTATACACATCTGACGCTGC
CGACGAGTTGGTTCCACCATGGAAGACGCCAAAAACATAAAGAAAGGCCCGGCGCCATTC
TATCCGCTGGAAGATGGAACCGCTGGAGAGCAACTGCATAAGGCTATGAAGAGATACGCC
CTGGTTCCTGGAACAATTGCTTTTACAGATGCACATATCGAGGTGGACATCACTTACGCT
GAGTACTTCGAAATGTCCGTTCGGTTGGCAGAAGCTATGAAACGATATGGGCTGAATACA
AATCACAGAATCGTCGTATGCAGTGAAAACTCTCTTCAATTCTTTATGCCGGTGTTGGGC
GCGTTATTTATCGGAGTTGCAGTTGCGCCCGCGAACGACATTTATAATGAACGTGAATTG
CTCAACAGTATGGGCATTTCGCAGCCTACCGTGGTGTTCGTTTCCAAAAAGGGGTTGCAA
AAAATTTTGAACGTGCAAAAAAAGCTCCCAATCATCCAAAAAATTATTATCATGGATTCT
AAAACGGATTACCAGGGATTTCAGTCGATGTACACGTTCGTCACATCTCATCTACCTCCC
GGTTTTAATGAATACGATTTTGTGCCAGAGTCCTTCGATAGGGACAAGACAATTGCACTG
ATCATGAACTCCTCTGGATCTACTGGTCTGCCTAAAGGTGTCGCTCTGCCTCATAGAACT
GCCTGCGTGAGATTCTCGCATGCCAGAGATCCTATTTTTGGCAATCAAATCATTCCGGAT
ACTGCGATTTTAAGTGTTGTTCCATTCCATCACGGTTTTGGAATGTTTACTACACTCGGA
TATTTGATATGTGGATTTCGAGTCGTCTTAATGTATAGATTTGAAGAAGAGCTGTTTCTG
AGGAGCCTTCAGGATTACAAGATTCAAAGTGCGCTGCTGGTGCCAACCCTATTCTCCTTC
TTCGCCAAAAGCACTCTGATTGACAAATACGATTTATCTAATTTACACGAAATTGCTTCT
GGTGGCGCTCCCCTCTCTAAGGAAGTCGGGGAAGCGGTTGCCAAGAGGTTCCATCTGCCA
GGTATCAGGCAAGGATATGGGCTCACTGAGACTACATCAGCTATTCTGATTACACCCGAG
GGGGATGATAAACCGGGCGCGGTCGGTAAAGTTGTTCCATTTTTTGAAGCGAAGGTTGTG
GATCTGGATACCGGGAAAACGCTGGGCGTTAATCAAAGAGGCGAACTGTGTGTGAGAGGT
CCTATGATTATGTCCGGTTATGTAAACAATCCGGAAGCGACCAACGCCTTGATTGACAAG
GATGGATGGCTACATTCTGGAGACATAGCTTACTGGGACGAAGACGAACACTTCTTCATC
GTTGACCGCCTGAAGTCTCTGATTAAGTACAAAGGCTATCAGGTGGCTCCCGCTGAATTG
GAATCCATCTTGCTCCAACACCCCAACATCTTCGACGCAGGTGTCGCAGGTCTTCCCGAC
GATGACGCCGGTGAACTTCCCGCCGCCGTTGTTGTTTTGGAGCACGGAAAGACGATGACG
GAAAAAGAGATCGTGGATTACGTCGCCAGTCAAGTAACAACCGCGAAAAAGTTGCGCGGA
GGAGTTGTGTTTGTGGACGAAGTACCGAAAGGTCTTACCGGAAAACTCGACGCAAGAAAA
ATCAGAGAGATCCTCATAAAGGCCAAGAAGGGCGGAAAGATCGCCGTGTAACGAAacttg
tttattgcagcttataatggttacaaataaagcaatagcatcacaaatttcacaaataaa
gcatttttttcactgcattctagttgtggtttgtccaaactcatcaatgtatcttatcat
gtctgtCACGtaatccaacaaccccataacacccgccacacatacaactgcacatattga
tcctcgtcacaaccacaccagcacacctcaaatcccacaccactcccacaattaccattc
actcaacaaactcacacatcccacgataacgaattcaagcttgatatcattcaggacgag
cctcagactccagcgtaactggactgcaatcaactcactggctcaccttcacgggtgggc
ctttcttcggtagaaaatcaaaggatcttcttgagatcctttttttctgcgcgtaatctg
ctgcttgcaaacaaaaaaaccaccgctaccagcggtggtttgtttgccggatcaagagct
accaactctttttccgaggtaactggcttcagcagagcgcagataccaaatactgttctt
ctagtgtagccgtagttaggccaccacttcaagaactctgtagcaccgcctacatacctc
gctctgctaatcctgttaccagtggctgctgccagtggcgataagtcgtgtcttaccggg
ttggactcaagacgatagttaccggataaggcgcagcggtcgggctgaacggggggttcg
tgcacacagcccagcttggagcgaacgacctacaccgaactgagatacctacagcgtgag
ctatgagaaagcgccacgcttcccgaagggagaaaggcggacaggtatccggtaagcggc
agggtcggaacaggagagcgcacgagggagcttccagggggaaacgcctggtatctttat
agtcctgtcgggtttcgccacctctgacttgagcatcgatttttgtgatgctcgtcaggg
gggcggagcctatggaaaaacgccagcaacgcagaaaggcccacccgaaggtgagccagg
tgattacatttgggccctcattaccaatgcttaatcagtgaggcacctatctcagcgatc
tgtctatttcgttcatccatagttgcctgactccccgtcgtgtagataactacgatgcgg
gagggcttaccatctggccccagtgctgcaatgataccgcgagaaccacgctcaccggct
ccagatttatcagcaataaaccagccagccgggagggccgagcgcagaagtgatcctgca
actttatccgcctccatccagtctattaattgttgccgggaagctagagtaagtagttcg
ccagttaatagtttgcgcaacgttgttgccattgctacaggcatcgtggtgtcacgctcg
tcgtttggtatggcttcattcagctccggttcccaacgatcaaggcgagttacatgatcc
cccatgttgtgcaaaaaagcggttagctccttcggtcctccgatcgttgccagaagtaag
ttggccgcagtgttatcactcatggttatggcagcactgcataattctcttactgtcatg
ccatccgtgagatgcttttctgtgactggtgagtactcaaccaagtcattctgagaatag
tgtatgcggcgaccgagttgctcttgcccggcgtcaatacgggataataccgcgccacat
agcagaactttaaaagtgctcatcattggaaaacgttcttcggggcgtaaactctcaagg
atcttaccgctgttgagatccagttcgatgtaacccactcgtgcacccaactgatcttca
gcatcttttactttcaccagcgtttctgggtgagcaaaaacaggaaggcaaaatgccgca
aaaaagggaataagggcgacacggaaatgttgaatactcattttagcttccttagctcct
gaaaatctcgataactcaaaaaatacgcccggtagtgatcttatttcattatggtgaaag
ttggaacctcttacgtgccgatcaagtcaaaagcctccggtcggaggcttttgactttct
gctatggaggtcaggtatgattt
>pLT.86_si-SVpmx-fw_gw-r33 <unknown description>
aaatggtcagtattgagcgatatctagagaattcgtcataggtccactggtgaggacgtg
tgtgactatctgactgttgattatggactggtcgcttggaatctccacttacctgcctcc
catttacgtctatgatgaggatgttggtggagagcatgtggaggaagtggatagggaagg
ttgtagagtagatccggttgaagtgatgaggataggaggaggTCACgacataatccacca
tcaacatgcaagtccagtcaacaactttccctcagacgttagtggtaatcgaacctcaac
acctagcccagaacaagcgctctggccgcgACAAGTTTGTACAAAAAAGCAGGCTTTtat
gacttatccacgaacgcctctataatgctgcaagtttggtaattacacgagggtatcaac
aatagaacatcacttcgcggagaatacccaagcaagaacatgagaattttctgcttacac
gatgtcgcgagtgttcggctccccccggttcctcgcttcgcatttgattctctgcaagta
aaaacctacagactagggcttagtcgttgcccactggtaaggcattcactgttctgcgac
cgttggcctaacacgacatatacgcccacagtttacgtgtagactgcagacagcgtgcac
cttttcgggttagtagttgtaacttgtggctcgagtccggtgtgctaaaggctgacctgg
taaaaaaattatcggaccaagtaaagttggcatgttagcctaggacctagagggatgatc
atatcttagtgtggcttcccaccgcttagagatctttcgtgtcagtcttaacttagcctg
agctggagtacgccatatccctagatccggaaactcattctataagcgttgaaggtagac
gcagcccgtactcgatgcttgttgagtgccgacttaagtgatccagtccatatgatcctc
aggattgccggtctgtcccgaagtgggcatatcgtggtcggaaactaaccgctatacacg
caaagacacctctaaacggtggatatgtgggggtgggcgggaggatgatcgacaaagagg
gtccggaagatatacacggagctgggtATCTAGACCCAGCTTTcttGTACAAAGTGGTAC
TCGAGTACTGGCCGcggtTAAGCTTCAGTTTTTCCTTAGTTCCTGTTACATTTCTGTGTG
TCTCCATTAGTGACCTCCCATAGTCCAAGCATGAGCAGTTCTGGCCAGGCCCCTGTCGGG
GTCAGTGCCCCACCCCCGCCTTCTGGTTCTGTGTAACCTTCTAAGCAAACCTTCTGGCTC
AAGCACAGCAATGCTGAGTCATGATGAGTCATGCTGAGGCTTAGGGTGTGTGCCCAGATG
TTCTCAGCCTAGAGTGATGACTCCTATCTGGGTCCCCAGCAGGATGCTTACAGGGCAGAT
GGCAAAAAAAAGGAGAAGCTGACCACCTGACTAAAACTCCACCTCAAACGGCATCATAAA
GAAAATGGATGCCTGAGACAGAATGTGACATATTCTAGAATATATTGTGCtatgacttat
ccacgaacgcctctataatgctgcaagtttggtaattacacgagggtatcaacaatagaa
catcacttcgcggagaatacccaagcaagaacatgagaattttctgcttacacgatgtcg
cgagtgttcggctccccccggttcctcgcttcgcatttgattctctgcaagtaaaaacct
acagactagggcttagtcgttgcccactggtaaggcattcactgttctgcgaccgttggc
ctaacacgacatatacgcccacagtttacgtgtagactgcagacagcgtgcaccttttcg
ggttagtagttgtaacttgtggctcgagtccggtgtgctaaaggctgacctggtaaaaaa
attatcggaccaagtaaagttggcatgttagcctaggacctagagggatgatcatatctt
agtgtggcttcccaccgcttagagatctttcgtgtcagtcttaacttagcctgagctgga
gtacgccatatccctagatccggaaactcattctataagcgttgaaggtagacgcagccc
gtactcgatgcttgttgagtgccgacttaagtgatccagtccatatgatcctcaggattg
ccggtctgtcccgaagtgggcatatcgtggtcggaaactaaccgctatacacgcaaagac
acctctaaacggtggatatgtgggggtgggcgggaggatgatcgacaaagagggtccgga
agatatacacggagctgggtAGCGTGCATCTCAATTAGTCAGCAACCATAGTCCCGCCCC
TAACTCCGCCCATCCCGCCCCTAACTCCGCCCAGTTCCGCCCATTCTCCGCCCCATCGCT
GACTAATTTTTTTTATTTATGCAGAGGCCGAGGCCGCCTCGGCCTCTGAGCTATTCCAGA
AGTAGTGAGGAGGCTTTTTtGGAGGCCTAGGCTTTTGCAAAaagTGGAAGAGACAGACGC
GTATTAATTATAGCTGCATTGACGGCCTGCAGGCTGTCTCTTATACACATCTGACGCTGC
CGACGAGTTGGTTCCACCATGGAAGACGCCAAAAACATAAAGAAAGGCCCGGCGCCATTC
TATCCGCTGGAAGATGGAACCGCTGGAGAGCAACTGCATAAGGCTATGAAGAGATACGCC
CTGGTTCCTGGAACAATTGCTTTTACAGATGCACATATCGAGGTGGACATCACTTACGCT
GAGTACTTCGAAATGTCCGTTCGGTTGGCAGAAGCTATGAAACGATATGGGCTGAATACA
AATCACAGAATCGTCGTATGCAGTGAAAACTCTCTTCAATTCTTTATGCCGGTGTTGGGC
GCGTTATTTATCGGAGTTGCAGTTGCGCCCGCGAACGACATTTATAATGAACGTGAATTG
CTCAACAGTATGGGCATTTCGCAGCCTACCGTGGTGTTCGTTTCCAAAAAGGGGTTGCAA
AAAATTTTGAACGTGCAAAAAAAGCTCCCAATCATCCAAAAAATTATTATCATGGATTCT
AAAACGGATTACCAGGGATTTCAGTCGATGTACACGTTCGTCACATCTCATCTACCTCCC
GGTTTTAATGAATACGATTTTGTGCCAGAGTCCTTCGATAGGGACAAGACAATTGCACTG
ATCATGAACTCCTCTGGATCTACTGGTCTGCCTAAAGGTGTCGCTCTGCCTCATAGAACT
GCCTGCGTGAGATTCTCGCATGCCAGAGATCCTATTTTTGGCAATCAAATCATTCCGGAT
ACTGCGATTTTAAGTGTTGTTCCATTCCATCACGGTTTTGGAATGTTTACTACACTCGGA
TATTTGATATGTGGATTTCGAGTCGTCTTAATGTATAGATTTGAAGAAGAGCTGTTTCTG
AGGAGCCTTCAGGATTACAAGATTCAAAGTGCGCTGCTGGTGCCAACCCTATTCTCCTTC
TTCGCCAAAAGCACTCTGATTGACAAATACGATTTATCTAATTTACACGAAATTGCTTCT
GGTGGCGCTCCCCTCTCTAAGGAAGTCGGGGAAGCGGTTGCCAAGAGGTTCCATCTGCCA
GGTATCAGGCAAGGATATGGGCTCACTGAGACTACATCAGCTATTCTGATTACACCCGAG
GGGGATGATAAACCGGGCGCGGTCGGTAAAGTTGTTCCATTTTTTGAAGCGAAGGTTGTG
GATCTGGATACCGGGAAAACGCTGGGCGTTAATCAAAGAGGCGAACTGTGTGTGAGAGGT
CCTATGATTATGTCCGGTTATGTAAACAATCCGGAAGCGACCAACGCCTTGATTGACAAG
GATGGATGGCTACATTCTGGAGACATAGCTTACTGGGACGAAGACGAACACTTCTTCATC
GTTGACCGCCTGAAGTCTCTGATTAAGTACAAAGGCTATCAGGTGGCTCCCGCTGAATTG
GAATCCATCTTGCTCCAACACCCCAACATCTTCGACGCAGGTGTCGCAGGTCTTCCCGAC
GATGACGCCGGTGAACTTCCCGCCGCCGTTGTTGTTTTGGAGCACGGAAAGACGATGACG
GAAAAAGAGATCGTGGATTACGTCGCCAGTCAAGTAACAACCGCGAAAAAGTTGCGCGGA
GGAGTTGTGTTTGTGGACGAAGTACCGAAAGGTCTTACCGGAAAACTCGACGCAAGAAAA
ATCAGAGAGATCCTCATAAAGGCCAAGAAGGGCGGAAAGATCGCCGTGTAACGAAacttg
tttattgcagcttataatggttacaaataaagcaatagcatcacaaatttcacaaataaa
gcatttttttcactgcattctagttgtggtttgtccaaactcatcaatgtatcttatcat
gtctgtCACGtggtcagtattgagcgatatctagagaattcgtcataggGGGATGTAATT
ACGTCCCTCCCCCGCTAGGGGGCAGCAGCGAGCCGCCCGGGGCTCCGCTCCGGTCCGGCG
CTCCCCCCGCATCCCCGAGgactGGGATGTAATTACGTCCCTCCCCCGCTAGGGGGCAGC
AGCGAGCCGCCCGGGGCTCCGCTCCGGTCCGGCGCTCCCCCCGCATCCCCGAGggacGGG
ATGTAATTACGTCCCTCCCCCGCTAGGGGGCAGCAGCGAGCCGCCCGGGGCTCCGCTCCG
GTCCGGCGCTCCCCCCGCATCCCCGAGtccgGGGATGTAATTACGTCCCTCCCCCGCTAG
GGGGCAGCAGCGAGCCGCCCGGGGCTCCGCTCCGGTCCGGCGCTCCCCCCGCATCCCCGA
Gaacgataacgaattcaagcttgatatcattcaggacgagcctcagaactgcacatattg
atcctcgtcacaaccacaccagcacacctcaaatcccacaccactcccacaattaccatt
cactcaacaaactcacacatcccacgataacgaattcaagcttgatatcattcaggacga
gcctcagactccagcgtaactggactgcaatcaactcactggctcaccttcacgggtggg
cctttcttcggtagaaaatcaaaggatcttcttgagatcctttttttctgcgcgtaatct
gctgcttgcaaacaaaaaaaccaccgctaccagcggtggtttgtttgccggatcaagagc
taccaactctttttccgaggtaactggcttcagcagagcgcagataccaaatactgttct
tctagtgtagccgtagttaggccaccacttcaagaactctgtagcaccgcctacatacct
cgctctgctaatcctgttaccagtggctgctgccagtggcgataagtcgtgtcttaccgg
gttggactcaagacgatagttaccggataaggcgcagcggtcgggctgaacggggggttc
gtgcacacagcccagcttggagcgaacgacctacaccgaactgagatacctacagcgtga
gctatgagaaagcgccacgcttcccgaagggagaaaggcggacaggtatccggtaagcgg
cagggtcggaacaggagagcgcacgagggagcttccagggggaaacgcctggtatcttta
tagtcctgtcgggtttcgccacctctgacttgagcatcgatttttgtgatgctcgtcagg
ggggcggagcctatggaaaaacgccagcaacgcagaaaggcccacccgaaggtgagccag
gtgattacatttgggccctcattaccaatgcttaatcagtgaggcacctatctcagcgat
ctgtctatttcgttcatccatagttgcctgactccccgtcgtgtagataactacgatgcg
ggagggcttaccatctggccccagtgctgcaatgataccgcgagaaccacgctcaccggc
tccagatttatcagcaataaaccagccagccgggagggccgagcgcagaagtgatcctgc
aactttatccgcctccatccagtctattaattgttgccgggaagctagagtaagtagttc
gccagttaatagtttgcgcaacgttgttgccattgctacaggcatcgtggtgtcacgctc
gtcgtttggtatggcttcattcagctccggttcccaacgatcaaggcgagttacatgatc
ccccatgttgtgcaaaaaagcggttagctccttcggtcctccgatcgttgccagaagtaa
gttggccgcagtgttatcactcatggttatggcagcactgcataattctcttactgtcat
gccatccgtgagatgcttttctgtgactggtgagtactcaaccaagtcattctgagaata
gtgtatgcggcgaccgagttgctcttgcccggcgtcaatacgggataataccgcgccaca
tagcagaactttaaaagtgctcatcattggaaaacgttcttcggggcgtaaactctcaag
gatcttaccgctgttgagatccagttcgatgtaacccactcgtgcacccaactgatcttc
agcatcttttactttcaccagcgtttctgggtgagcaaaaacaggaaggcaaaatgccgc
aaaaaagggaataagggcgacacggaaatgttgaatactcattttagcttccttagctcc
tgaaaatctcgataactcaaaaaatacgcccggtagtgatcttatttcattatggtgaaa
gttggaacctcttacgtgccgatcaagtcaaaagcctccggtcggaggcttttgactttc
tgctatggaggtcaggtatgattt
